# Supplementary material for: The fitness of chemotrophs increases when their catabolic by‐products are consumed by other species
Source: Ecol Lett. 2019 Oct 14;22(12):1994–2005. doi: 10.1111/ele.13397 (PMC6899997; doi:10.1111/ele.13397)
Supplement: Supplementary file 4 [file ELE-22-1994-s004.nb]

(* Content-type: application/vnd.wolfram.mathematica *)

(*** Wolfram Notebook File ***)
(* http://www.wolfram.com/nb *)

(* CreatedBy='Mathematica 10.0' *)

(*CacheID: 234*)
(* Internal cache information:
NotebookFileLineBreakTest
NotebookFileLineBreakTest
NotebookDataPosition[       158,          7]
NotebookDataLength[    188633,       4433]
NotebookOptionsPosition[    187590,       4396]
NotebookOutlinePosition[    187987,       4413]
CellTagsIndexPosition[    187944,       4410]
WindowFrame->Normal*)

(* Beginning of Notebook Content *)
Notebook[{
Cell["\<\
Supplementary Source Code for S5 (please see Appendix S5 see for the details)\
\
\>", "Text",
 CellChangeTimes->{{3.772932290768889*^9, 3.772932297877838*^9}, {
  3.772934439018848*^9, 3.772934527970579*^9}},
 Background->RGBColor[0.87, 0.94, 1]],

Cell["Parameters and Modules", "Text",
 CellChangeTimes->{{3.772932290768889*^9, 3.772932297877838*^9}},
 Background->RGBColor[0.87, 0.94, 1]],

Cell[BoxData[
 RowBox[{
  RowBox[{"(*", " ", 
   RowBox[{"fixed", " ", "parameters"}], " ", "*)"}], "\[IndentingNewLine]", 
  RowBox[{
   RowBox[{
    RowBox[{"c1", "=", "1"}], ";", 
    RowBox[{"c2", "=", "1"}], ";"}], "\[IndentingNewLine]", 
   RowBox[{
    RowBox[{"q1", "=", "0.01"}], ";", 
    RowBox[{"q2", "=", "0.01"}], ";"}], "\[IndentingNewLine]", 
   RowBox[{
    RowBox[{"R", "=", 
     RowBox[{"8.13", "*", 
      RowBox[{"10", "^", 
       RowBox[{"(", 
        RowBox[{"-", "3"}], ")"}]}]}]}], ";"}], "\[IndentingNewLine]", 
   RowBox[{
    RowBox[{"\[Alpha]1", "=", "1"}], ";", 
    RowBox[{"\[Alpha]2", "=", "1"}], ";"}], "\[IndentingNewLine]", 
   RowBox[{
    RowBox[{"init", "=", 
     RowBox[{"{", 
      RowBox[{
       RowBox[{"10", "^", 
        RowBox[{"(", 
         RowBox[{"-", "8"}], ")"}]}], ",", 
       RowBox[{"10", "^", 
        RowBox[{"(", 
         RowBox[{"-", "8"}], ")"}]}], ",", 
       RowBox[{"10", "^", 
        RowBox[{"(", 
         RowBox[{"-", "4"}], ")"}]}], ",", 
       RowBox[{"10", "^", 
        RowBox[{"(", 
         RowBox[{"-", "4"}], ")"}]}]}], "}"}]}], ";"}], "\[IndentingNewLine]", 
   RowBox[{
    RowBox[{"tmax", "=", 
     RowBox[{"10", "^", "12"}]}], ";"}], "\[IndentingNewLine]", 
   RowBox[{
    RowBox[{"pars", "=", 
     RowBox[{"{", 
      RowBox[{
      "\"\<Iy\>\"", ",", "\"\<Dy\>\"", ",", "\"\<Iz\>\"", ",", "\"\<Dz\>\"", 
       ",", "\"\<r1\>\"", ",", "\"\<r2\>\"", ",", "\"\<Ky\>\"", ",", 
       "\"\<Kz\>\"", ",", "\"\<T\>\"", ",", "\"\<\[Gamma]1\>\"", ",", 
       "\"\<\[Gamma]2\>\"", ",", "\"\<n\>\"", ",", "\"\<\[Mu]1\>\"", ",", 
       "\"\<\[Mu]2\>\""}], "}"}]}], ";"}], "\[IndentingNewLine]", 
   "\[IndentingNewLine]", 
   RowBox[{
    RowBox[{"Setr", "[", "]"}], ":=", 
    RowBox[{"10", "^", 
     RowBox[{"RandomReal", "[", 
      RowBox[{"{", 
       RowBox[{
        RowBox[{"-", "4"}], ",", 
        RowBox[{"-", "1"}]}], "}"}], "]"}]}]}], "\[IndentingNewLine]", 
   RowBox[{
    RowBox[{"SetK", "[", "]"}], ":=", 
    RowBox[{"10", "^", 
     RowBox[{"RandomReal", "[", 
      RowBox[{"{", 
       RowBox[{
        RowBox[{"-", "6"}], ",", 
        RowBox[{"-", "1"}]}], "}"}], "]"}]}]}], "\[IndentingNewLine]", 
   RowBox[{
    RowBox[{"SetT", "[", "]"}], ":=", 
    RowBox[{"273.15", "+", 
     RowBox[{"RandomReal", "[", 
      RowBox[{"{", 
       RowBox[{
        RowBox[{"-", "20"}], ",", "80"}], "}"}], "]"}]}]}], 
   "\[IndentingNewLine]", 
   RowBox[{
    RowBox[{"Set\[Gamma]", "[", "]"}], ":=", 
    RowBox[{"RandomReal", "[", 
     RowBox[{"{", 
      RowBox[{
       RowBox[{"-", "100"}], ",", "100"}], "}"}], "]"}]}], 
   "\[IndentingNewLine]", 
   RowBox[{
    RowBox[{"Setn", "[", "]"}], ":=", 
    RowBox[{"RandomReal", "[", 
     RowBox[{"{", 
      RowBox[{
       RowBox[{"10", "^", 
        RowBox[{"(", 
         RowBox[{"-", "6"}], ")"}]}], ",", "4"}], "}"}], "]"}]}], 
   "\[IndentingNewLine]", 
   RowBox[{
    RowBox[{"Set\[Mu]", "[", "]"}], ":=", 
    RowBox[{"10", "^", 
     RowBox[{"RandomReal", "[", 
      RowBox[{"{", 
       RowBox[{
        RowBox[{"-", "7"}], ",", 
        RowBox[{"-", "4"}]}], "}"}], "]"}]}]}], "\[IndentingNewLine]", 
   RowBox[{
    RowBox[{"SetI", "[", "]"}], ":=", 
    RowBox[{"10", "^", 
     RowBox[{"RandomReal", "[", 
      RowBox[{"{", 
       RowBox[{
        RowBox[{"-", "8"}], ",", 
        RowBox[{"-", "4"}]}], "}"}], "]"}]}]}], "\[IndentingNewLine]", 
   RowBox[{
    RowBox[{"SetD", "[", "]"}], ":=", 
    RowBox[{"10", "^", 
     RowBox[{"RandomReal", "[", 
      RowBox[{"{", 
       RowBox[{
        RowBox[{"-", "8"}], ",", 
        RowBox[{"-", "4"}]}], "}"}], "]"}]}]}], "\[IndentingNewLine]", 
   RowBox[{
    RowBox[{
     RowBox[{"bothx1x2", "[", 
      RowBox[{"t_", ",", "initial_"}], "]"}], ":=", 
     RowBox[{"Module", "[", 
      RowBox[{
       RowBox[{"{", "}"}], ",", "\[IndentingNewLine]", 
       RowBox[{"{", "\[IndentingNewLine]", 
        RowBox[{
         RowBox[{
          RowBox[{
           RowBox[{"x1", "'"}], "[", "t", "]"}], "\[Equal]", 
          RowBox[{"q1", " ", 
           RowBox[{"(", 
            RowBox[{
             RowBox[{"c1", " ", 
              RowBox[{"(", 
               RowBox[{
                RowBox[{"10", "^", 
                 RowBox[{"(", 
                  RowBox[{"-", "3"}], ")"}]}], "r1"}], " ", ")"}], " ", 
              FractionBox[
               RowBox[{"y", "[", "t", "]"}], 
               RowBox[{"Ky", " ", "+", " ", 
                RowBox[{"y", "[", "t", "]"}]}]], 
              RowBox[{"Re", "[", 
               RowBox[{"G1", "[", 
                RowBox[{
                 RowBox[{"y", "[", "t", "]"}], ",", 
                 RowBox[{"z", "[", "t", "]"}]}], "]"}], "]"}]}], "-", 
             "\[Mu]1"}], ")"}], " ", 
           RowBox[{"x1", "[", "t", "]"}]}]}], ",", "\[IndentingNewLine]", 
         RowBox[{
          RowBox[{
           RowBox[{"x2", "'"}], "[", "t", "]"}], "\[Equal]", 
          RowBox[{"q2", " ", 
           RowBox[{"(", 
            RowBox[{
             RowBox[{"c2", " ", 
              RowBox[{"(", 
               RowBox[{
                RowBox[{"10", "^", 
                 RowBox[{"(", 
                  RowBox[{"-", "3"}], ")"}]}], "r2"}], ")"}], " ", 
              FractionBox[
               RowBox[{"z", "[", "t", "]"}], 
               RowBox[{"Kz", " ", "+", 
                RowBox[{"z", "[", "t", "]"}]}]], 
              RowBox[{"Re", "[", 
               RowBox[{"G2", "[", 
                RowBox[{
                 RowBox[{"y", "[", "t", "]"}], ",", 
                 RowBox[{"z", "[", "t", "]"}]}], "]"}], "]"}]}], "-", 
             "\[Mu]2"}], ")"}], 
           RowBox[{"x2", "[", "t", "]"}]}]}], ",", "\[IndentingNewLine]", 
         RowBox[{
          RowBox[{
           RowBox[{"y", "'"}], "[", "t", "]"}], "\[Equal]", 
          RowBox[{"Iy", " ", "-", 
           RowBox[{"r1", "  ", 
            FractionBox[
             RowBox[{"y", "[", "t", "]"}], 
             RowBox[{"Ky", " ", "+", " ", 
              RowBox[{"y", "[", "t", "]"}]}]], 
            RowBox[{"x1", "[", "t", "]"}]}], "-", 
           RowBox[{"Dy", " ", 
            RowBox[{"y", "[", "t", "]"}]}]}]}], ",", "\[IndentingNewLine]", 
         RowBox[{
          RowBox[{
           RowBox[{"z", "'"}], "[", "t", "]"}], "\[Equal]", 
          RowBox[{"Iz", " ", "+", 
           RowBox[{"n", "  ", "r1", " ", 
            FractionBox[
             RowBox[{"y", "[", "t", "]"}], 
             RowBox[{"Ky", " ", "+", " ", 
              RowBox[{"y", "[", "t", "]"}]}]], " ", 
            RowBox[{"x1", "[", "t", "]"}]}], "-", 
           RowBox[{"r2", "  ", 
            FractionBox[
             RowBox[{"z", "[", "t", "]"}], 
             RowBox[{"Kz", " ", "+", 
              RowBox[{"z", "[", "t", "]"}]}]], 
            RowBox[{"x2", "[", "t", "]"}]}], "-", 
           RowBox[{"Dz", " ", 
            RowBox[{"z", "[", "t", "]"}]}]}]}], ",", "\[IndentingNewLine]", 
         RowBox[{
          RowBox[{"x1", "[", "0", "]"}], "\[Equal]", 
          RowBox[{
          "initial", "\[LeftDoubleBracket]", "1", "\[RightDoubleBracket]"}]}],
          ",", "\[IndentingNewLine]", 
         RowBox[{
          RowBox[{"x2", "[", "0", "]"}], "\[Equal]", 
          RowBox[{
          "initial", "\[LeftDoubleBracket]", "2", "\[RightDoubleBracket]"}]}],
          ",", "\[IndentingNewLine]", 
         RowBox[{
          RowBox[{"y", "[", "0", "]"}], "\[Equal]", 
          RowBox[{
          "initial", "\[LeftDoubleBracket]", "3", "\[RightDoubleBracket]"}]}],
          ",", "\[IndentingNewLine]", 
         RowBox[{
          RowBox[{"z", "[", "0", "]"}], "\[Equal]", 
          RowBox[{
          "initial", "\[LeftDoubleBracket]", "4", 
           "\[RightDoubleBracket]"}]}]}], "\[IndentingNewLine]", 
        "\[IndentingNewLine]", "}"}]}], "\[IndentingNewLine]", "]"}]}], ";"}],
    "\[IndentingNewLine]", 
   RowBox[{
    RowBox[{"SetParameter", "[", "]"}], ":=", "\[IndentingNewLine]", 
    RowBox[{"Module", "[", 
     RowBox[{
      RowBox[{"{", "}"}], ",", "\[IndentingNewLine]", 
      RowBox[{
       RowBox[{"Label", "[", "here", "]"}], ";", "\[IndentingNewLine]", 
       "\[IndentingNewLine]", 
       RowBox[{"Iy", "=", 
        RowBox[{"SetI", "[", "]"}]}], ";", "\[IndentingNewLine]", 
       RowBox[{"Iz", "=", 
        RowBox[{"SetI", "[", "]"}]}], ";", "\[IndentingNewLine]", 
       RowBox[{"Dy", "=", 
        RowBox[{"SetD", "[", "]"}]}], ";", "\[IndentingNewLine]", 
       RowBox[{"Dz", "=", 
        RowBox[{"SetD", "[", "]"}]}], ";", "\[IndentingNewLine]", 
       "\[IndentingNewLine]", 
       RowBox[{"If", "[", 
        RowBox[{
         RowBox[{
          RowBox[{
           RowBox[{"Iy", "/", "Dy"}], ">", "0.01"}], "||", 
          RowBox[{
           RowBox[{"Iz", "/", "Dz"}], ">", "0.01"}]}], ",", 
         RowBox[{"Goto", "[", "here", "]"}]}], "]"}], ";", 
       "\[IndentingNewLine]", "\[IndentingNewLine]", 
       RowBox[{"r1", "=", 
        RowBox[{"Setr", "[", "]"}]}], ";", "\[IndentingNewLine]", 
       RowBox[{"r2", "=", 
        RowBox[{"Setr", "[", "]"}]}], ";", "\[IndentingNewLine]", 
       RowBox[{"Ky", "=", 
        RowBox[{"SetK", "[", "]"}]}], ";", "\[IndentingNewLine]", 
       RowBox[{"Kz", "=", 
        RowBox[{"SetK", "[", "]"}]}], ";", "\[IndentingNewLine]", 
       RowBox[{"T", "=", 
        RowBox[{"SetT", "[", "]"}]}], ";", "\[IndentingNewLine]", 
       RowBox[{"\[Gamma]1", "=", 
        RowBox[{"Set\[Gamma]", "[", "]"}]}], ";", "\[IndentingNewLine]", 
       RowBox[{"\[Gamma]2", "=", 
        RowBox[{"Set\[Gamma]", "[", "]"}]}], ";", "\[IndentingNewLine]", 
       RowBox[{"n", "=", 
        RowBox[{"Setn", "[", "]"}]}], ";", "\[IndentingNewLine]", 
       RowBox[{"\[Mu]1", "=", 
        RowBox[{"Set\[Mu]", "[", "]"}]}], ";", "\[IndentingNewLine]", 
       RowBox[{"\[Mu]2", "=", 
        RowBox[{"Set\[Mu]", "[", "]"}]}], ";"}]}], "\[IndentingNewLine]", 
     "\[IndentingNewLine]", "]"}]}]}]}]], "Input",
 CellChangeTimes->{{3.764541192030374*^9, 3.7645412807113533`*^9}, {
  3.764548818528234*^9, 3.7645488286155567`*^9}, {3.764548930552575*^9, 
  3.7645490250781183`*^9}, {3.7645497547794313`*^9, 3.7645497583534527`*^9}, {
  3.764551430032977*^9, 3.7645514334456577`*^9}, {3.764551479120151*^9, 
  3.764551481942997*^9}, {3.764559005950663*^9, 3.764559019523429*^9}, {
  3.764559090203933*^9, 3.7645590968826447`*^9}, {3.764562080481741*^9, 
  3.764562082101638*^9}, {3.764565378020789*^9, 3.7645653793440123`*^9}, {
  3.772932026142659*^9, 3.77293214638898*^9}, {3.772932240327489*^9, 
  3.772932241697912*^9}, {3.772932314273807*^9, 3.772932317454836*^9}, {
  3.77604226746485*^9, 3.776042335243679*^9}}],

Cell["Monte Carlo Simulation", "Text",
 CellChangeTimes->{{3.772932290768889*^9, 3.772932297877838*^9}, {
  3.7729324033921328`*^9, 3.772932422369259*^9}},
 Background->RGBColor[0.87, 0.94, 1]],

Cell[CellGroupData[{

Cell[BoxData[
 RowBox[{"\[IndentingNewLine]", 
  RowBox[{
   RowBox[{
    RowBox[{"WorkingDirectory", "=", "\"\<~/ARP/sensitivity\>\""}], ";"}], 
   RowBox[{"(*", " ", 
    RowBox[{"Rename", " ", "the", " ", "file", " ", "path"}], " ", "*)"}], 
   "\[IndentingNewLine]", 
   RowBox[{
    RowBox[{"SetDirectory", "[", "WorkingDirectory", "]"}], ";"}], 
   "\[IndentingNewLine]", 
   RowBox[{
    RowBox[{"CreateDirectory", "[", "\"\<res\>\"", "]"}], ";"}], 
   "\[IndentingNewLine]", 
   RowBox[{
    RowBox[{"limit", "=", "20"}], ";"}], "\[IndentingNewLine]", 
   RowBox[{
    RowBox[{"i", "=", "1"}], ";", 
    RowBox[{"imax", "=", "1000"}], ";"}], "\[IndentingNewLine]", 
   RowBox[{"Quiet", "[", "\[IndentingNewLine]", 
    RowBox[{"While", "[", 
     RowBox[{
      RowBox[{"i", "\[LessEqual]", "imax"}], ",", "\[IndentingNewLine]", 
      RowBox[{
       RowBox[{"SetParameter", "[", "]"}], ";", "\[IndentingNewLine]", 
       RowBox[{
        RowBox[{"G1", "[", 
         RowBox[{"y_", ",", "z_"}], "]"}], ":=", 
        RowBox[{"\[Gamma]1", "+", 
         RowBox[{"R", "*", "T", "*", 
          RowBox[{"Log", "[", 
           FractionBox["y", 
            RowBox[{"\[Alpha]1", " ", 
             SuperscriptBox["z", "n"], " "}]], "]"}]}]}]}], ";", 
       "\[IndentingNewLine]", 
       RowBox[{
        RowBox[{"G2", "[", 
         RowBox[{"y_", ",", "z_"}], "]"}], ":=", 
        RowBox[{"\[Gamma]2", "+", 
         RowBox[{"R", "*", "T", "*", 
          RowBox[{"Log", "[", 
           FractionBox["z", 
            RowBox[{"\[Alpha]2", " "}]], "]"}]}]}]}], ";", 
       "\[IndentingNewLine]", 
       RowBox[{"TimeConstrained", "[", 
        RowBox[{
         RowBox[{"Check", "[", 
          RowBox[{
           RowBox[{
            RowBox[{"res", "=", 
             RowBox[{"NDSolve", "[", "\[IndentingNewLine]", 
              RowBox[{
               RowBox[{"bothx1x2", "[", 
                RowBox[{"t", ",", "init"}], "]"}], ",", "\[IndentingNewLine]", 
               RowBox[{"{", 
                RowBox[{"x1", ",", "x2", ",", "y", ",", "z"}], "}"}], 
               "\[IndentingNewLine]", ",", "\[IndentingNewLine]", 
               RowBox[{"{", 
                RowBox[{"t", ",", "0", ",", "tmax"}], "}"}], ",", 
               RowBox[{"AccuracyGoal", "\[Rule]", "30"}]}], 
              RowBox[{"(*", 
               RowBox[{",", 
                RowBox[{"Method", "->", "\"\<ExplicitRungeKutta\>\""}]}], 
               "*)"}], "\[IndentingNewLine]", "]"}]}], ";"}], ",", 
           RowBox[{"Goto", "[", "here2", "]"}]}], "]"}], ",", "limit", ",", 
         RowBox[{"Goto", "[", "here2", "]"}]}], "]"}], ";", 
       "\[IndentingNewLine]", 
       RowBox[{"ss", "=", 
        RowBox[{
         RowBox[{
          RowBox[{"{", 
           RowBox[{
            RowBox[{"x1", "[", "t", "]"}], ",", 
            RowBox[{"x2", "[", "t", "]"}], ",", 
            RowBox[{"y", "[", "t", "]"}], ",", 
            RowBox[{"z", "[", "t", "]"}]}], "}"}], "/.", 
          RowBox[{
          "res", "\[LeftDoubleBracket]", "1", "\[RightDoubleBracket]"}]}], "/.", 
         RowBox[{"{", 
          RowBox[{"t", "\[Rule]", "tmax"}], "}"}]}]}], ";", 
       "\[IndentingNewLine]", 
       RowBox[{"pss", "=", 
        RowBox[{
         RowBox[{
          RowBox[{"{", 
           RowBox[{
            RowBox[{"x1", "[", "t", "]"}], ",", 
            RowBox[{"x2", "[", "t", "]"}], ",", 
            RowBox[{"y", "[", "t", "]"}], ",", 
            RowBox[{"z", "[", "t", "]"}]}], "}"}], "/.", 
          RowBox[{
          "res", "\[LeftDoubleBracket]", "1", "\[RightDoubleBracket]"}]}], "/.", 
         RowBox[{"{", 
          RowBox[{"t", "\[Rule]", 
           RowBox[{"(", 
            RowBox[{"tmax", "-", "1"}], ")"}]}], "}"}]}]}], ";", 
       "\[IndentingNewLine]", 
       RowBox[{"len", "=", 
        RowBox[{"Select", "[", 
         RowBox[{
          RowBox[{"pss", "/", "ss"}], ",", 
          RowBox[{
           RowBox[{
            RowBox[{
             RowBox[{"Abs", "[", "#", "]"}], ">", "1.05"}], "||", 
            RowBox[{
             RowBox[{"Abs", "[", "#", "]"}], "<", "0.95"}]}], "&"}]}], 
         "]"}]}], ";", "\[IndentingNewLine]", 
       RowBox[{"If", "[", 
        RowBox[{
         RowBox[{
          RowBox[{"Length", "[", "len", "]"}], ">", "0"}], ",", 
         "\[IndentingNewLine]", ",", "\[IndentingNewLine]", 
         RowBox[{"{", "\[IndentingNewLine]", 
          RowBox[{
           RowBox[{"Export", "[", 
            RowBox[{
             RowBox[{"WorkingDirectory", "<>", "\"\</res/\>\"", "<>", 
              RowBox[{"ToString", "[", "i", "]"}], "<>", "\"\<.csv\>\""}], 
             ",", "\[IndentingNewLine]", 
             RowBox[{"Flatten", "[", 
              RowBox[{"{", 
               RowBox[{
                RowBox[{"{", 
                 RowBox[{
                 "Iy", ",", "Dy", ",", "Iz", ",", "Dz", ",", "r1", ",", "r2", 
                  ",", "Ky", ",", "Kz", ",", "T", ",", "\[Gamma]1", ",", 
                  "\[Gamma]2", ",", "n", ",", "\[Mu]1", ",", "\[Mu]2"}], 
                 "}"}], ",", "ss"}], "}"}], "]"}]}], "\[IndentingNewLine]", 
            "]"}], ";", "\[IndentingNewLine]", 
           RowBox[{"i", "++"}], ";"}], "\[IndentingNewLine]", "}"}]}], 
        "\[IndentingNewLine]", "]"}], ";", "\[IndentingNewLine]", 
       RowBox[{"Label", "[", "here2", "]"}], ";"}]}], "\[IndentingNewLine]", 
     "]"}], "\[IndentingNewLine]", "]"}]}]}]], "Input",
 CellChangeTimes->{{3.764548582738565*^9, 3.7645486353940372`*^9}, {
   3.764548805394106*^9, 3.7645488079085207`*^9}, {3.764548840615996*^9, 
   3.764548843127644*^9}, 3.764548879416437*^9, {3.764549034181506*^9, 
   3.7645490574123993`*^9}, {3.764549778688917*^9, 3.764549867271913*^9}, {
   3.7645499252664423`*^9, 3.7645499648863564`*^9}, {3.764550990599365*^9, 
   3.764551007222698*^9}, 3.764559030197698*^9, {3.76455915633955*^9, 
   3.7645591584026003`*^9}, {3.764559557560833*^9, 3.764559638527945*^9}, {
   3.764559803032148*^9, 3.764559840581566*^9}, {3.764565090500701*^9, 
   3.7645651013093157`*^9}, 3.7729307339874268`*^9, {3.7729321581003313`*^9, 
   3.772932216115451*^9}, {3.7729323243286963`*^9, 3.7729323311131973`*^9}, {
   3.772933230228942*^9, 3.7729332341316566`*^9}, {3.772933266251761*^9, 
   3.772933268207725*^9}, {3.772933300778989*^9, 3.772933315278431*^9}, {
   3.772933413703915*^9, 3.7729334527850246`*^9}, 3.773352045123807*^9, {
   3.7760423886163807`*^9, 3.7760424099666243`*^9}}],

Cell[BoxData[
 RowBox[{
  StyleBox[
   RowBox[{"CreateDirectory", "::", "filex"}], "MessageName"], 
  RowBox[{
  ":", " "}], \
"\<\"\[NoBreak]\\!\\(\\\"/Users/seto/ARP/sensitivity/res/\\\"\\)\[NoBreak]\
\:306f\:3059\:3067\:306b\:5b58\:5728\:3057\:3066\:3044\:307e\:3059\:ff0e \
\\!\\(\\*ButtonBox[\\\"\[RightSkeleton]\\\", ButtonStyle->\\\"Link\\\", \
ButtonFrame->None, ButtonData:>\\\"paclet:ref/CreateDirectory\\\", ButtonNote \
-> \\\"CreateDirectory::filex\\\"]\\)\"\>"}]], "Message", "MSG",
 CellChangeTimes->{3.7760424071682158`*^9}]
}, Open  ]],

Cell["Sort by the type of steady state", "Text",
 CellChangeTimes->{{3.772932290768889*^9, 3.772932297877838*^9}, {
  3.7729324033921328`*^9, 3.772932422369259*^9}, {3.772933369603503*^9, 
  3.772933400102665*^9}},
 Background->RGBColor[0.87, 0.94, 1]],

Cell[CellGroupData[{

Cell[BoxData[
 RowBox[{
  RowBox[{"(*", " ", 
   RowBox[{
    RowBox[{"Sort", " ", "by", " ", "E0", " ", 
     RowBox[{"(", 
      RowBox[{"neither", " ", "exists"}], ")"}]}], ",", " ", 
    RowBox[{"E1", " ", 
     RowBox[{"(", 
      RowBox[{"Species", " ", "1", " ", "exists"}], ")"}]}], ",", " ", 
    RowBox[{"E2", " ", 
     RowBox[{"(", 
      RowBox[{"Species", " ", "2", " ", "exists"}], ")"}]}], ",", " ", 
    RowBox[{"E3", " ", 
     RowBox[{"(", 
      RowBox[{"both", " ", "exist"}], ")"}]}]}], "*)"}], 
  "\[IndentingNewLine]", "\[IndentingNewLine]", 
  RowBox[{
   RowBox[{
    RowBox[{"listboth", "=", 
     RowBox[{"{", "}"}]}], ";", 
    RowBox[{"listx1only", "=", 
     RowBox[{"{", "}"}]}], ";", 
    RowBox[{"listx2only", "=", 
     RowBox[{"{", "}"}]}], ";", 
    RowBox[{"listnone", "=", 
     RowBox[{"{", "}"}]}], ";"}], "\[IndentingNewLine]", 
   RowBox[{"For", "[", 
    RowBox[{
     RowBox[{"i", "=", "1"}], ",", 
     RowBox[{"i", "\[LessEqual]", "imax"}], ",", 
     RowBox[{"i", "++"}], ",", "\[IndentingNewLine]", 
     RowBox[{"{", "\[IndentingNewLine]", 
      RowBox[{
       RowBox[{"res", "=", 
        RowBox[{"Flatten", "[", 
         RowBox[{"Import", "[", 
          RowBox[{"WorkingDirectory", "<>", "\"\</res/\>\"", "<>", 
           RowBox[{"ToString", "[", "i", "]"}], "<>", "\"\<.csv\>\""}], "]"}],
          "]"}]}], ";", "\[IndentingNewLine]", 
       RowBox[{"ss", "=", 
        RowBox[{"res", "\[LeftDoubleBracket]", 
         RowBox[{
          RowBox[{"-", "4"}], ";;", 
          RowBox[{"-", "1"}]}], "\[RightDoubleBracket]"}]}], ";", 
       "\[IndentingNewLine]", 
       RowBox[{"flg", "=", "0"}], ";", "\[IndentingNewLine]", 
       RowBox[{"If", "[", 
        RowBox[{
         RowBox[{
          RowBox[{
           RowBox[{
           "ss", "\[LeftDoubleBracket]", "1", "\[RightDoubleBracket]"}], ">", 
           
           RowBox[{"10", "^", 
            RowBox[{"(", 
             RowBox[{"-", "12"}], ")"}]}]}], "&&", 
          RowBox[{
           RowBox[{
           "ss", "\[LeftDoubleBracket]", "2", "\[RightDoubleBracket]"}], ">", 
           
           RowBox[{"10", "^", 
            RowBox[{"(", 
             RowBox[{"-", "12"}], ")"}]}]}]}], ",", 
         RowBox[{"AppendTo", "[", 
          RowBox[{"listboth", ",", 
           RowBox[{"Flatten", "[", 
            RowBox[{"{", 
             RowBox[{"i", ",", "res"}], "}"}], "]"}]}], "]"}]}], "]"}], ";", 
       "\[IndentingNewLine]", 
       RowBox[{"If", "[", 
        RowBox[{
         RowBox[{
          RowBox[{
           RowBox[{
           "ss", "\[LeftDoubleBracket]", "1", "\[RightDoubleBracket]"}], ">", 
           
           RowBox[{"10", "^", 
            RowBox[{"(", 
             RowBox[{"-", "12"}], ")"}]}]}], "&&", 
          RowBox[{
           RowBox[{
           "ss", "\[LeftDoubleBracket]", "2", "\[RightDoubleBracket]"}], "<", 
           
           RowBox[{"10", "^", 
            RowBox[{"(", 
             RowBox[{"-", "12"}], ")"}]}]}]}], ",", 
         RowBox[{"AppendTo", "[", 
          RowBox[{"listx1only", ",", 
           RowBox[{"Flatten", "[", 
            RowBox[{"{", 
             RowBox[{"i", ",", "res"}], "}"}], "]"}]}], "]"}]}], "]"}], ";", 
       "\[IndentingNewLine]", 
       RowBox[{"If", "[", 
        RowBox[{
         RowBox[{
          RowBox[{
           RowBox[{
           "ss", "\[LeftDoubleBracket]", "1", "\[RightDoubleBracket]"}], "<", 
           
           RowBox[{"10", "^", 
            RowBox[{"(", 
             RowBox[{"-", "12"}], ")"}]}]}], "&&", 
          RowBox[{
           RowBox[{
           "ss", "\[LeftDoubleBracket]", "2", "\[RightDoubleBracket]"}], ">", 
           
           RowBox[{"10", "^", 
            RowBox[{"(", 
             RowBox[{"-", "12"}], ")"}]}]}]}], ",", 
         RowBox[{"AppendTo", "[", 
          RowBox[{"listx2only", ",", 
           RowBox[{"Flatten", "[", 
            RowBox[{"{", 
             RowBox[{"i", ",", "res"}], "}"}], "]"}]}], "]"}]}], "]"}], ";", 
       "\[IndentingNewLine]", 
       RowBox[{"If", "[", 
        RowBox[{
         RowBox[{
          RowBox[{
           RowBox[{
           "ss", "\[LeftDoubleBracket]", "1", "\[RightDoubleBracket]"}], "<", 
           
           RowBox[{"10", "^", 
            RowBox[{"(", 
             RowBox[{"-", "12"}], ")"}]}]}], "&&", 
          RowBox[{
           RowBox[{
           "ss", "\[LeftDoubleBracket]", "2", "\[RightDoubleBracket]"}], "<", 
           
           RowBox[{"10", "^", 
            RowBox[{"(", 
             RowBox[{"-", "12"}], ")"}]}]}]}], ",", 
         RowBox[{"AppendTo", "[", 
          RowBox[{"listnone", ",", 
           RowBox[{"Flatten", "[", 
            RowBox[{"{", 
             RowBox[{"i", ",", "res"}], "}"}], "]"}]}], "]"}]}], "]"}], ";"}],
       "\[IndentingNewLine]", "}"}]}], "\[IndentingNewLine]", "]"}], 
   "\[IndentingNewLine]", "\[IndentingNewLine]", 
   RowBox[{"Export", "[", 
    RowBox[{
     RowBox[{"WorkingDirectory", "<>", "\"\</res/00none.csv\>\""}], ",", 
     "listnone"}], "]"}], "\[IndentingNewLine]", 
   RowBox[{"Export", "[", 
    RowBox[{
     RowBox[{"WorkingDirectory", "<>", "\"\</res/00both.csv\>\""}], ",", 
     "listboth"}], "]"}], "\[IndentingNewLine]", 
   RowBox[{"Export", "[", 
    RowBox[{
     RowBox[{"WorkingDirectory", "<>", "\"\</res/00sp1only.csv\>\""}], ",", 
     "listx1only"}], "]"}], "\[IndentingNewLine]", 
   RowBox[{"Export", "[", 
    RowBox[{
     RowBox[{"WorkingDirectory", "<>", "\"\</res/00sp2only.csv\>\""}], ",", 
     "listx2only"}], "]"}]}]}]], "Input",
 CellChangeTimes->{{3.764550883221284*^9, 3.764550936964382*^9}, {
   3.764551086666456*^9, 3.764551193138069*^9}, {3.764551267361926*^9, 
   3.764551267504121*^9}, {3.7645520420948467`*^9, 3.764552064326017*^9}, 
   3.764559134851136*^9, 3.7645591822987747`*^9, {3.764559270576622*^9, 
   3.764559286584381*^9}, 3.764565300012247*^9, 3.764570011129142*^9, {
   3.76457045888865*^9, 3.764570551453224*^9}, {3.764570742401827*^9, 
   3.764570757533744*^9}, {3.7729334335478077`*^9, 3.772933439453965*^9}, {
   3.772933469998775*^9, 3.772933481010248*^9}, {3.77293351154375*^9, 
   3.7729335644760447`*^9}, {3.776042563608509*^9, 3.776042617021893*^9}}],

Cell[BoxData["\<\"~/ARP/sensitivity/res/00none.csv\"\>"], "Output",
 CellChangeTimes->{3.776042428361702*^9}],

Cell[BoxData["\<\"~/ARP/sensitivity/res/00both.csv\"\>"], "Output",
 CellChangeTimes->{3.776042428368156*^9}],

Cell[BoxData["\<\"~/ARP/sensitivity/res/00sp1only.csv\"\>"], "Output",
 CellChangeTimes->{3.776042428421803*^9}],

Cell[BoxData["\<\"~/ARP/sensitivity/res/00sp2only.csv\"\>"], "Output",
 CellChangeTimes->{3.776042428428359*^9}]
}, Open  ]],

Cell["\<\
Examine the parameter dependence of each steady state (this case E0)\
\>", "Text",
 CellChangeTimes->{{3.772932290768889*^9, 3.772932297877838*^9}, {
  3.7729324033921328`*^9, 3.772932422369259*^9}, {3.772933369603503*^9, 
  3.772933400102665*^9}, {3.772933841481112*^9, 3.772933898336026*^9}, {
  3.772934402703787*^9, 3.772934424955489*^9}},
 Background->RGBColor[0.87, 0.94, 1]],

Cell[BoxData[{
 RowBox[{
  RowBox[{"pars", "=", 
   RowBox[{"{", 
    RowBox[{
    "\"\<Iy\>\"", ",", "\"\<Dy\>\"", ",", "\"\<Iz\>\"", ",", "\"\<Dz\>\"", 
     ",", "\"\<r1\>\"", ",", "\"\<r2\>\"", ",", "\"\<Ky\>\"", ",", 
     "\"\<Kz\>\"", ",", "\"\<T\>\"", ",", "\"\<\[Gamma]1\>\"", ",", 
     "\"\<\[Gamma]2\>\"", ",", "\"\<n\>\"", ",", "\"\<\[Mu]1\>\"", ",", 
     "\"\<\[Mu]2\>\""}], "}"}]}], ";"}], "\[IndentingNewLine]", 
 RowBox[{
  RowBox[{
   RowBox[{"comb", "=", 
    RowBox[{"{", 
     RowBox[{
     "\"\<none\>\"", ",", "\"\<sp1only\>\"", ",", "\"\<sp2only\>\"", ",", 
      "\"\<both\>\""}], "}"}]}], ";"}], 
  "\[IndentingNewLine]"}], "\[IndentingNewLine]", 
 RowBox[{
  RowBox[{"w", "=", "1"}], ";"}], "\[IndentingNewLine]", 
 RowBox[{
  RowBox[{"name", "=", 
   RowBox[{"comb", "\[LeftDoubleBracket]", "w", "\[RightDoubleBracket]"}]}], 
  ";"}], "\[IndentingNewLine]", 
 RowBox[{
  RowBox[{
   RowBox[{"list", "=", 
    RowBox[{"Import", "[", 
     RowBox[{
     "WorkingDirectory", "<>", "\"\</res/00\>\"", "<>", "name", "<>", 
      "\"\<.csv\>\""}], "]"}]}], ";"}], "\[IndentingNewLine]", 
  "\[IndentingNewLine]"}], "\[IndentingNewLine]", 
 RowBox[{
  RowBox[{"limit", "=", "20"}], ";"}], "\[IndentingNewLine]", 
 RowBox[{
  RowBox[{"errlist", "=", 
   RowBox[{"{", "}"}]}], ";"}], "\[IndentingNewLine]", 
 RowBox[{"Quiet", "[", "\[IndentingNewLine]", 
  RowBox[{"For", "[", 
   RowBox[{
    RowBox[{"j", "=", "1"}], ",", 
    RowBox[{"j", "\[LessEqual]", 
     RowBox[{"Length", "[", "pars", "]"}]}], ",", 
    RowBox[{"j", "++"}], ",", "\[IndentingNewLine]", 
    RowBox[{"{", "\[IndentingNewLine]", 
     RowBox[{
      RowBox[{"tmplist", "=", 
       RowBox[{"{", "}"}]}], ";", "\[IndentingNewLine]", 
      RowBox[{"For", "[", 
       RowBox[{
        RowBox[{"i", "=", "1"}], ",", 
        RowBox[{"i", "\[LessEqual]", 
         RowBox[{"Length", "[", "list", "]"}]}], ",", 
        RowBox[{"i", "++"}], ",", "\[IndentingNewLine]", 
        RowBox[{
         RowBox[{"tmp", "=", 
          RowBox[{
           RowBox[{
           "list", "\[LeftDoubleBracket]", "i", "\[RightDoubleBracket]"}], 
           "\[LeftDoubleBracket]", 
           RowBox[{"2", ";;", "15"}], "\[RightDoubleBracket]"}]}], ";", 
         "\[IndentingNewLine]", 
         RowBox[{"If", "[", 
          RowBox[{
           RowBox[{
            RowBox[{
            "pars", "\[LeftDoubleBracket]", "j", "\[RightDoubleBracket]"}], 
            "\[Equal]", "\"\<T\>\""}], ",", 
           RowBox[{"{", 
            RowBox[{
             RowBox[{
              RowBox[{
              "tmp", "\[LeftDoubleBracket]", "j", "\[RightDoubleBracket]"}], 
              "=", 
              RowBox[{
               RowBox[{
               "tmp", "\[LeftDoubleBracket]", "j", "\[RightDoubleBracket]"}], 
               "+", "10"}]}], ";", 
             RowBox[{"Goto", "[", "here", "]"}]}], "}"}]}], "]"}], ";", 
         "\[IndentingNewLine]", 
         RowBox[{"If", "[", 
          RowBox[{
           RowBox[{
            RowBox[{
            "pars", "\[LeftDoubleBracket]", "j", "\[RightDoubleBracket]"}], 
            "\[Equal]", "\"\<\[Gamma]1\>\""}], ",", 
           RowBox[{"{", 
            RowBox[{
             RowBox[{
              RowBox[{
              "tmp", "\[LeftDoubleBracket]", "j", "\[RightDoubleBracket]"}], 
              "=", 
              RowBox[{
               RowBox[{
               "tmp", "\[LeftDoubleBracket]", "j", "\[RightDoubleBracket]"}], 
               "+", "50"}]}], ";", 
             RowBox[{"Goto", "[", "here", "]"}]}], "}"}]}], "]"}], ";", 
         "\[IndentingNewLine]", 
         RowBox[{"If", "[", 
          RowBox[{
           RowBox[{
            RowBox[{
            "pars", "\[LeftDoubleBracket]", "j", "\[RightDoubleBracket]"}], 
            "\[Equal]", "\"\<\[Gamma]2\>\""}], ",", 
           RowBox[{"{", 
            RowBox[{
             RowBox[{
              RowBox[{
              "tmp", "\[LeftDoubleBracket]", "j", "\[RightDoubleBracket]"}], 
              "=", 
              RowBox[{
               RowBox[{
               "tmp", "\[LeftDoubleBracket]", "j", "\[RightDoubleBracket]"}], 
               "+", "50"}]}], ";", 
             RowBox[{"Goto", "[", "here", "]"}]}], "}"}]}], "]"}], ";", 
         "\[IndentingNewLine]", 
         RowBox[{
          RowBox[{
          "tmp", "\[LeftDoubleBracket]", "j", "\[RightDoubleBracket]"}], "=", 
          
          RowBox[{
           RowBox[{
           "tmp", "\[LeftDoubleBracket]", "j", "\[RightDoubleBracket]"}], "*",
            "10"}]}], ";", "\[IndentingNewLine]", 
         RowBox[{"Label", "[", "here", "]"}], ";", "\[IndentingNewLine]", 
         RowBox[{
          RowBox[{"{", 
           RowBox[{
           "Iy", ",", "Dy", ",", "Iz", ",", "Dz", ",", "r1", ",", "r2", ",", 
            "Ky", ",", "Kz", ",", "T", ",", "\[Gamma]1", ",", "\[Gamma]2", 
            ",", "n", ",", "\[Mu]1", ",", "\[Mu]2"}], "}"}], "=", "tmp"}], 
         ";", "\[IndentingNewLine]", 
         RowBox[{"ss", "=", 
          RowBox[{
           RowBox[{
           "list", "\[LeftDoubleBracket]", "i", "\[RightDoubleBracket]"}], 
           "\[LeftDoubleBracket]", 
           RowBox[{
            RowBox[{"-", "4"}], ";;", 
            RowBox[{"-", "1"}]}], "\[RightDoubleBracket]"}]}], ";", 
         "\[IndentingNewLine]", 
         RowBox[{"ss", "=", 
          RowBox[{"Table", "[", 
           RowBox[{
            RowBox[{"Max", "[", 
             RowBox[{
              RowBox[{
              "ss", "\[LeftDoubleBracket]", "k", "\[RightDoubleBracket]"}], 
              ",", 
              RowBox[{"10", "^", 
               RowBox[{"(", 
                RowBox[{"-", "12"}], ")"}]}]}], "]"}], ",", 
            RowBox[{"{", 
             RowBox[{"k", ",", "1", ",", "4"}], "}"}]}], "]"}]}], ";", 
         "\[IndentingNewLine]", 
         RowBox[{
          RowBox[{"G1", "[", 
           RowBox[{"y_", ",", "z_"}], "]"}], ":=", 
          RowBox[{"\[Gamma]1", "+", 
           RowBox[{"R", "*", "T", "*", 
            RowBox[{"Log", "[", 
             FractionBox["y", 
              RowBox[{"\[Alpha]1", " ", 
               SuperscriptBox["z", "n"], " "}]], "]"}]}]}]}], ";", 
         "\[IndentingNewLine]", 
         RowBox[{
          RowBox[{"G2", "[", 
           RowBox[{"y_", ",", "z_"}], "]"}], ":=", 
          RowBox[{"\[Gamma]2", "+", 
           RowBox[{"R", "*", "T", "*", 
            RowBox[{"Log", "[", 
             FractionBox["z", 
              RowBox[{"\[Alpha]2", " "}]], "]"}]}]}]}], ";", 
         "\[IndentingNewLine]", 
         RowBox[{"err", "=", "0"}], ";", "\[IndentingNewLine]", 
         RowBox[{"TimeConstrained", "[", 
          RowBox[{
           RowBox[{"Check", "[", "\[IndentingNewLine]", 
            RowBox[{
             RowBox[{
              RowBox[{"res", "=", 
               RowBox[{"NDSolve", "[", "\[IndentingNewLine]", 
                RowBox[{
                 RowBox[{"bothx1x2", "[", 
                  RowBox[{"t", ",", "ss"}], "]"}], ",", "\[IndentingNewLine]", 
                 RowBox[{"{", 
                  RowBox[{"x1", ",", "x2", ",", "y", ",", "z"}], "}"}], 
                 "\[IndentingNewLine]", ",", "\[IndentingNewLine]", 
                 RowBox[{"{", 
                  RowBox[{"t", ",", "0", ",", "tmax"}], "}"}], ",", 
                 RowBox[{"AccuracyGoal", "\[Rule]", "30"}]}], 
                RowBox[{"(*", 
                 RowBox[{",", 
                  RowBox[{"StartingStepSize", "\[Rule]", 
                   RowBox[{"1", "/", "10"}]}], ",", 
                  RowBox[{"Method", "\[Rule]", 
                   RowBox[{"{", 
                    RowBox[{"\"\<FixedStep\>\"", ",", 
                    RowBox[{"Method", "\[Rule]", "\"\<ExplicitEuler\>\""}]}], 
                    "}"}]}]}], "*)"}], "\[IndentingNewLine]", "]"}]}], ";"}], 
             "\[IndentingNewLine]", ",", 
             RowBox[{"err", "++"}]}], "]"}], ",", "limit", ",", 
           RowBox[{"err", "++"}]}], "]"}], ";", "\[IndentingNewLine]", 
         RowBox[{"If", "[", 
          RowBox[{
           RowBox[{"err", ">", "0"}], ",", 
           RowBox[{"{", 
            RowBox[{
             RowBox[{"AppendTo", "[", 
              RowBox[{"errlist", ",", 
               RowBox[{"{", 
                RowBox[{"j", ",", 
                 RowBox[{
                 "pars", "\[LeftDoubleBracket]", "j", 
                  "\[RightDoubleBracket]"}], ",", "i"}], "}"}]}], "]"}], ";", 
             
             RowBox[{"Goto", "[", "here3", "]"}]}], "}"}]}], "]"}], ";", 
         "\[IndentingNewLine]", 
         RowBox[{"nss", "=", 
          RowBox[{
           RowBox[{
            RowBox[{"{", 
             RowBox[{
              RowBox[{"x1", "[", "t", "]"}], ",", 
              RowBox[{"x2", "[", "t", "]"}], ",", 
              RowBox[{"y", "[", "t", "]"}], ",", 
              RowBox[{"z", "[", "t", "]"}]}], "}"}], "/.", 
            RowBox[{
            "res", "\[LeftDoubleBracket]", "1", "\[RightDoubleBracket]"}]}], "/.", 
           RowBox[{"{", 
            RowBox[{"t", "\[Rule]", "tmax"}], "}"}]}]}], ";", 
         "\[IndentingNewLine]", 
         RowBox[{"AppendTo", "[", 
          RowBox[{"tmplist", ",", 
           RowBox[{"Flatten", "[", 
            RowBox[{"{", 
             RowBox[{"nss", ",", "i"}], "}"}], "]"}]}], "]"}], ";", 
         "\[IndentingNewLine]", 
         RowBox[{"Label", "[", "here3", "]"}], ";"}]}], "\[IndentingNewLine]",
        "]"}], ";", "\[IndentingNewLine]", 
      RowBox[{"Export", "[", 
       RowBox[{
        RowBox[{
        "WorkingDirectory", "<>", "\"\</res/00\>\"", "<>", "name", "<>", 
         "\"\<_\>\"", "<>", 
         RowBox[{
         "pars", "\[LeftDoubleBracket]", "j", "\[RightDoubleBracket]"}], 
         "<>", "\"\<.csv\>\""}], ",", "tmplist"}], "]"}], ";"}], 
     "\[IndentingNewLine]", 
     RowBox[{"(*", 
      RowBox[{
       RowBox[{"Print", "[", 
        RowBox[{
        "pars", "\[LeftDoubleBracket]", "j", "\[RightDoubleBracket]"}], "]"}],
        ";"}], "*)"}], "\[IndentingNewLine]", "}"}]}], "\[IndentingNewLine]", 
   "]"}], "\[IndentingNewLine]", "]"}]}], "Input",
 CellChangeTimes->{{3.7729337552444477`*^9, 3.7729337982711897`*^9}, {
  3.772933925147456*^9, 3.7729339349685698`*^9}, {3.772934008500187*^9, 
  3.772934029883773*^9}, {3.7729345448842497`*^9, 3.772934547086424*^9}}],

Cell["\<\
Sort by the type of steady state and Visualize the effect of the change in \
parameter value on the steady state outcome\
\>", "Text",
 CellChangeTimes->{{3.772932290768889*^9, 3.772932297877838*^9}, {
  3.7729324033921328`*^9, 3.772932422369259*^9}, {3.772933369603503*^9, 
  3.772933400102665*^9}, {3.772933841481112*^9, 3.772933898336026*^9}, {
  3.772934402703787*^9, 3.772934424955489*^9}, {3.772934575244081*^9, 
  3.77293467770677*^9}},
 Background->RGBColor[0.87, 0.94, 1]],

Cell[CellGroupData[{

Cell[BoxData[{
 RowBox[{
  RowBox[{"j", "=", "1"}], ";"}], "\[IndentingNewLine]", 
 RowBox[{
  RowBox[{"tmplist", "=", 
   RowBox[{"{", "}"}]}], ";"}], "\[IndentingNewLine]", 
 RowBox[{"For", "[", 
  RowBox[{
   RowBox[{"j", "=", "1"}], ",", 
   RowBox[{"j", "\[LessEqual]", 
    RowBox[{"Length", "[", "pars", "]"}]}], ",", 
   RowBox[{"j", "++"}], ",", "\[IndentingNewLine]", 
   RowBox[{"{", "\[IndentingNewLine]", 
    RowBox[{
     RowBox[{"tmp", "=", 
      RowBox[{"Import", "[", 
       RowBox[{
       "WorkingDirectory", "<>", "\"\</res/00\>\"", "<>", "name", "<>", 
        "\"\<_\>\"", "<>", 
        RowBox[{
        "pars", "\[LeftDoubleBracket]", "j", "\[RightDoubleBracket]"}], "<>", 
        "\"\<.csv\>\""}], "]"}]}], ";", "\[IndentingNewLine]", 
     RowBox[{"none", "=", 
      RowBox[{"Length", "[", 
       RowBox[{"Select", "[", 
        RowBox[{"tmp", ",", 
         RowBox[{
          RowBox[{
           RowBox[{
            RowBox[{
            "#", "\[LeftDoubleBracket]", "1", "\[RightDoubleBracket]"}], "<", 
            
            RowBox[{"10", "^", 
             RowBox[{"(", 
              RowBox[{"-", "12"}], ")"}]}]}], "&&", 
           RowBox[{
            RowBox[{
            "#", "\[LeftDoubleBracket]", "2", "\[RightDoubleBracket]"}], "<", 
            
            RowBox[{"10", "^", 
             RowBox[{"(", 
              RowBox[{"-", "12"}], ")"}]}]}]}], "&"}]}], "]"}], "]"}]}], ";", 
     "\[IndentingNewLine]", 
     RowBox[{"x1only", "=", 
      RowBox[{"Length", "[", 
       RowBox[{"Select", "[", 
        RowBox[{"tmp", ",", 
         RowBox[{
          RowBox[{
           RowBox[{
            RowBox[{
            "#", "\[LeftDoubleBracket]", "1", "\[RightDoubleBracket]"}], ">", 
            
            RowBox[{"10", "^", 
             RowBox[{"(", 
              RowBox[{"-", "12"}], ")"}]}]}], "&&", 
           RowBox[{
            RowBox[{
            "#", "\[LeftDoubleBracket]", "2", "\[RightDoubleBracket]"}], "<", 
            
            RowBox[{"10", "^", 
             RowBox[{"(", 
              RowBox[{"-", "12"}], ")"}]}]}]}], "&"}]}], "]"}], "]"}]}], ";", 
     "\[IndentingNewLine]", 
     RowBox[{"x2only", "=", 
      RowBox[{"Length", "[", 
       RowBox[{"Select", "[", 
        RowBox[{"tmp", ",", 
         RowBox[{
          RowBox[{
           RowBox[{
            RowBox[{
            "#", "\[LeftDoubleBracket]", "1", "\[RightDoubleBracket]"}], "<", 
            
            RowBox[{"10", "^", 
             RowBox[{"(", 
              RowBox[{"-", "12"}], ")"}]}]}], "&&", 
           RowBox[{
            RowBox[{
            "#", "\[LeftDoubleBracket]", "2", "\[RightDoubleBracket]"}], ">", 
            
            RowBox[{"10", "^", 
             RowBox[{"(", 
              RowBox[{"-", "12"}], ")"}]}]}]}], "&"}]}], "]"}], "]"}]}], ";", 
     "\[IndentingNewLine]", 
     RowBox[{"both", "=", 
      RowBox[{"Length", "[", 
       RowBox[{"Select", "[", 
        RowBox[{"tmp", ",", 
         RowBox[{
          RowBox[{
           RowBox[{
            RowBox[{
            "#", "\[LeftDoubleBracket]", "1", "\[RightDoubleBracket]"}], ">", 
            
            RowBox[{"10", "^", 
             RowBox[{"(", 
              RowBox[{"-", "12"}], ")"}]}]}], "&&", 
           RowBox[{
            RowBox[{
            "#", "\[LeftDoubleBracket]", "2", "\[RightDoubleBracket]"}], ">", 
            
            RowBox[{"10", "^", 
             RowBox[{"(", 
              RowBox[{"-", "12"}], ")"}]}]}]}], "&"}]}], "]"}], "]"}]}], ";", 
     "\[IndentingNewLine]", 
     RowBox[{"AppendTo", "[", 
      RowBox[{"tmplist", ",", 
       RowBox[{"{", 
        RowBox[{
         RowBox[{
         "pars", "\[LeftDoubleBracket]", "j", "\[RightDoubleBracket]"}], ",", 
         "none", ",", "x1only", ",", "x2only", ",", "both"}], "}"}]}], "]"}], 
     ";"}], "\[IndentingNewLine]", "}"}]}], "\[IndentingNewLine]", 
  "]"}], "\[IndentingNewLine]", 
 RowBox[{
  RowBox[{"tmplist2", "=", 
   RowBox[{"Table", "[", 
    RowBox[{
     RowBox[{"Flatten", "[", 
      RowBox[{"{", 
       RowBox[{
        RowBox[{
         RowBox[{
         "tmplist", "\[LeftDoubleBracket]", "i", "\[RightDoubleBracket]"}], 
         "\[LeftDoubleBracket]", "1", "\[RightDoubleBracket]"}], ",", 
        RowBox[{
         RowBox[{
          RowBox[{
          "tmplist", "\[LeftDoubleBracket]", "i", "\[RightDoubleBracket]"}], 
          "\[LeftDoubleBracket]", 
          RowBox[{"2", ";;", "5"}], "\[RightDoubleBracket]"}], "/", 
         RowBox[{"Total", "[", 
          RowBox[{
           RowBox[{
           "tmplist", "\[LeftDoubleBracket]", "i", "\[RightDoubleBracket]"}], 
           "\[LeftDoubleBracket]", 
           RowBox[{"2", ";;", "5"}], "\[RightDoubleBracket]"}], "]"}]}]}], 
       "}"}], "]"}], ",", 
     RowBox[{"{", 
      RowBox[{"i", ",", "1", ",", 
       RowBox[{"Length", "[", "tmplist", "]"}]}], "}"}]}], "]"}]}], 
  ";"}], "\[IndentingNewLine]", 
 RowBox[{
  RowBox[{"tmplist2", "=", 
   RowBox[{"Sort", "[", 
    RowBox[{"tmplist2", ",", 
     RowBox[{
      RowBox[{
       RowBox[{"#2", "\[LeftDoubleBracket]", "2", "\[RightDoubleBracket]"}], 
       ">", 
       RowBox[{"#1", "\[LeftDoubleBracket]", "2", "\[RightDoubleBracket]"}]}],
       "&"}]}], "]"}]}], ";"}], "\[IndentingNewLine]", 
 RowBox[{
  RowBox[{
   RowBox[{"tmplist2", "=", 
    RowBox[{"Sort", "[", 
     RowBox[{"tmplist2", ",", 
      RowBox[{
       RowBox[{
        RowBox[{"#2", "\[LeftDoubleBracket]", "5", "\[RightDoubleBracket]"}], 
        ">", 
        RowBox[{
        "#1", "\[LeftDoubleBracket]", "5", "\[RightDoubleBracket]"}]}], 
       "&"}]}], "]"}]}], ";"}], 
  "\[IndentingNewLine]"}], "\[IndentingNewLine]", 
 RowBox[{
  RowBox[{"fontsize", "=", "12"}], ";"}], "\[IndentingNewLine]", 
 RowBox[{
  RowBox[{"MyBaseStyle", "=", 
   RowBox[{"{", 
    RowBox[{"fontsize", ",", 
     RowBox[{"FontFamily", "\[Rule]", "\"\<Helvetica\>\""}]}], "}"}]}], 
  ";"}], "\[IndentingNewLine]", 
 RowBox[{
  RowBox[{"axestyle", "=", 
   RowBox[{"{", 
    RowBox[{
     RowBox[{"Thickness", "[", "0.003", "]"}], ",", 
     RowBox[{"RGBColor", "[", 
      RowBox[{"0", ",", "0", ",", "0"}], "]"}]}], "}"}]}], 
  ";"}], "\[IndentingNewLine]", 
 RowBox[{
  RowBox[{"MyAxesStyle", "=", 
   RowBox[{"{", 
    RowBox[{"axestyle", ",", "axestyle"}], "}"}]}], 
  ";"}], "\[IndentingNewLine]", 
 RowBox[{
  RowBox[{"MyFrameStyle", "=", 
   RowBox[{"{", 
    RowBox[{"axestyle", ",", "axestyle", ",", "axestyle", ",", "axestyle"}], 
    "}"}]}], ";"}], "\[IndentingNewLine]", 
 RowBox[{
  RowBox[{"MyBaseStyle", "=", 
   RowBox[{"{", 
    RowBox[{"fontsize", ",", 
     RowBox[{"FontFamily", "\[Rule]", "\"\<Helvetica\>\""}]}], "}"}]}], ";", 
  RowBox[{"MyFrameStyle", "=", 
   RowBox[{"{", 
    RowBox[{
     RowBox[{"{", 
      RowBox[{
       RowBox[{"Thickness", "[", "0.003", "]"}], ",", 
       RowBox[{"RGBColor", "[", 
        RowBox[{"0", ",", "0", ",", "0"}], "]"}]}], "}"}], ",", 
     RowBox[{"{", 
      RowBox[{
       RowBox[{"Thickness", "[", "0.003", "]"}], ",", 
       RowBox[{"RGBColor", "[", 
        RowBox[{"0", ",", "0", ",", "0"}], "]"}]}], "}"}], ",", 
     RowBox[{"{", 
      RowBox[{
       RowBox[{"Thickness", "[", "0.003", "]"}], ",", 
       RowBox[{"RGBColor", "[", 
        RowBox[{"0", ",", "0", ",", "0"}], "]"}]}], "}"}], ",", 
     RowBox[{"{", 
      RowBox[{
       RowBox[{"Thickness", "[", "0.003", "]"}], ",", 
       RowBox[{"RGBColor", "[", 
        RowBox[{"0", ",", "0", ",", "0"}], "]"}]}], "}"}]}], "}"}]}], 
  ";"}], "\n", 
 RowBox[{"p", "=", 
  RowBox[{"BarChart", "[", 
   RowBox[{
    RowBox[{"tmplist2", "\[LeftDoubleBracket]", 
     RowBox[{"All", ",", 
      RowBox[{"{", 
       RowBox[{"2", ",", "3", ",", "4", ",", "5"}], "}"}]}], 
     "\[RightDoubleBracket]"}], ",", 
    RowBox[{"ChartLayout", "\[Rule]", "\"\<Stacked\>\""}], ",", 
    RowBox[{"BarSpacing", "\[Rule]", "1"}], ",", 
    RowBox[{"ChartLabels", "\[Rule]", 
     RowBox[{"{", 
      RowBox[{
       RowBox[{"tmplist2", "\[LeftDoubleBracket]", 
        RowBox[{"All", ",", "1"}], "\[RightDoubleBracket]"}], ",", "None"}], 
      "}"}]}], ",", 
    RowBox[{"ChartStyle", "\[Rule]", 
     RowBox[{"{", 
      RowBox[{
       RowBox[{"{", 
        RowBox[{"EdgeForm", "[", 
         RowBox[{"{", 
          RowBox[{
           RowBox[{"Thickness", "[", "0.003", "]"}], ",", "Black"}], "}"}], 
         "]"}], "}"}], ",", 
       RowBox[{"{", 
        RowBox[{"Blue", ",", "White", ",", "Yellow", ",", "Red"}], "}"}]}], 
      "}"}]}], ",", 
    RowBox[{"BaseStyle", "\[Rule]", "MyBaseStyle"}], ",", 
    "\[IndentingNewLine]", 
    RowBox[{"Frame", "\[Rule]", 
     RowBox[{"{", 
      RowBox[{
       RowBox[{"{", 
        RowBox[{"True", ",", "False"}], "}"}], ",", 
       RowBox[{"{", 
        RowBox[{"True", ",", "False"}], "}"}]}], "}"}]}], ",", 
    RowBox[{"FrameStyle", "\[Rule]", "MyFrameStyle"}], ",", 
    RowBox[{"FrameLabel", "\[Rule]", 
     RowBox[{"{", 
      RowBox[{"\"\<Parameters\>\"", ",", "\"\<Fraction\>\""}], "}"}]}], ",", 
    "\[IndentingNewLine]", 
    RowBox[{"ChartLegends", "\[Rule]", 
     RowBox[{"{", 
      RowBox[{
      "\"\<Neither species exists\>\"", ",", "\"\<Species 1 only exists\>\"", 
       ",", "\"\<Species 2 only exists\>\"", ",", 
       "\"\<Both species exist\>\""}], "}"}]}]}], "]"}]}]}], "Input",
 CellChangeTimes->{{3.772934123393783*^9, 3.7729341654828777`*^9}, {
   3.772934320379032*^9, 3.772934374253128*^9}, 3.777149629303995*^9}],

Cell[BoxData[
 TemplateBox[{GraphicsBox[{{
      Opacity[0], 
      PointBox[{0.48, 0.}]}, {{}, {{{}, {
         Directive[
          RGBColor[0.982864, 0.7431472, 0.3262672], 
          EdgeForm[
           Directive[
            Thickness[0.003], 
            GrayLevel[0]]]], {{
           Directive[
            EdgeForm[
             Directive[
              Opacity[0.308], 
              Thickness[0.003], 
              GrayLevel[0]]], 
            RGBColor[0, 0, 1]], 
           TagBox[
            TooltipBox[
             TagBox[
              DynamicBox[{
                FEPrivate`If[
                 CurrentValue["MouseOver"], 
                 EdgeForm[{
                   GrayLevel[0.5], 
                   AbsoluteThickness[1.5], 
                   Opacity[0.66]}], {}, {}], 
                RectangleBox[{0.75, 0.}, {1.25, 1.}, "RoundingRadius" -> 0]}],
               StatusArea[#, 1]& , TagBoxNote -> "1"], 
             StyleBox["1", {}, StripOnInput -> False]], Annotation[#, 
             Style[1, {}], "Tooltip"]& ]}, {}, {}, {}}}, {}, {}}, {{}, {
         Directive[
          RGBColor[
          0.9881366153846154, 0.6818711384615385, 0.2874157538461538], 
          EdgeForm[
           Directive[
            Thickness[0.003], 
            GrayLevel[0]]]], {{
           Directive[
            EdgeForm[
             Directive[
              Opacity[0.308], 
              Thickness[0.003], 
              GrayLevel[0]]], 
            RGBColor[0, 0, 1]], 
           TagBox[
            TooltipBox[
             TagBox[
              DynamicBox[{
                FEPrivate`If[
                 CurrentValue["MouseOver"], 
                 EdgeForm[{
                   GrayLevel[0.5], 
                   AbsoluteThickness[1.5], 
                   Opacity[0.66]}], {}, {}], 
                RectangleBox[{1.75, 0.}, {2.25, 1.}, "RoundingRadius" -> 0]}],
               StatusArea[#, 1]& , TagBoxNote -> "1"], 
             StyleBox["1", {}, StripOnInput -> False]], Annotation[#, 
             Style[1, {}], "Tooltip"]& ]}, {}, {}, {}}}, {}, {}}, {{}, {
         Directive[
          RGBColor[
          0.9934092307692307, 0.6205950769230769, 0.2485643076923077], 
          EdgeForm[
           Directive[
            Thickness[0.003], 
            GrayLevel[0]]]], {{
           Directive[
            EdgeForm[
             Directive[
              Opacity[0.308], 
              Thickness[0.003], 
              GrayLevel[0]]], 
            RGBColor[0, 0, 1]], 
           TagBox[
            TooltipBox[
             TagBox[
              DynamicBox[{
                FEPrivate`If[
                 CurrentValue["MouseOver"], 
                 EdgeForm[{
                   GrayLevel[0.5], 
                   AbsoluteThickness[1.5], 
                   Opacity[0.66]}], {}, {}], 
                RectangleBox[{2.75, 0.}, {3.25, 1.}, "RoundingRadius" -> 0]}],
               StatusArea[#, 1]& , TagBoxNote -> "1"], 
             StyleBox["1", {}, StripOnInput -> False]], Annotation[#, 
             Style[1, {}], "Tooltip"]& ]}, {}, {}, {}}}, {}, {}}, {{}, {
         Directive[
          RGBColor[
          0.9986818461538461, 0.5593190153846154, 0.20971286153846153`], 
          EdgeForm[
           Directive[
            Thickness[0.003], 
            GrayLevel[0]]]], {{
           Directive[
            EdgeForm[
             Directive[
              Opacity[0.308], 
              Thickness[0.003], 
              GrayLevel[0]]], 
            RGBColor[0, 0, 1]], 
           TagBox[
            TooltipBox[
             TagBox[
              DynamicBox[{
                FEPrivate`If[
                 CurrentValue["MouseOver"], 
                 EdgeForm[{
                   GrayLevel[0.5], 
                   AbsoluteThickness[1.5], 
                   Opacity[0.66]}], {}, {}], 
                RectangleBox[{3.75, 0.}, {4.25, 1.}, "RoundingRadius" -> 0]}],
               StatusArea[#, 1]& , TagBoxNote -> "1"], 
             StyleBox["1", {}, StripOnInput -> False]], Annotation[#, 
             Style[1, {}], "Tooltip"]& ]}, {}, {}, {}}}, {}, {}}, {{}, {
         Directive[
          RGBColor[0.9501538461538461, 0.5281230769230769, 0.2], 
          EdgeForm[
           Directive[
            Thickness[0.003], 
            GrayLevel[0]]]], {{
           Directive[
            EdgeForm[
             Directive[
              Opacity[0.308], 
              Thickness[0.003], 
              GrayLevel[0]]], 
            RGBColor[0, 0, 1]], 
           TagBox[
            TooltipBox[
             TagBox[
              DynamicBox[{
                FEPrivate`If[
                 CurrentValue["MouseOver"], 
                 EdgeForm[{
                   GrayLevel[0.5], 
                   AbsoluteThickness[1.5], 
                   Opacity[0.66]}], {}, {}], 
                RectangleBox[{4.75, 0.}, {5.25, 1.}, "RoundingRadius" -> 0]}],
               StatusArea[#, 1]& , TagBoxNote -> "1"], 
             StyleBox["1", {}, StripOnInput -> False]], Annotation[#, 
             Style[1, {}], "Tooltip"]& ]}, {}, {}, {}}}, {}, {}}, {{}, {
         Directive[
          RGBColor[0.8836923076923077, 0.5069538461538461, 0.2], 
          EdgeForm[
           Directive[
            Thickness[0.003], 
            GrayLevel[0]]]], {{
           Directive[
            EdgeForm[
             Directive[
              Opacity[0.308], 
              Thickness[0.003], 
              GrayLevel[0]]], 
            RGBColor[0, 0, 1]], 
           TagBox[
            TooltipBox[
             TagBox[
              DynamicBox[{
                FEPrivate`If[
                 CurrentValue["MouseOver"], 
                 EdgeForm[{
                   GrayLevel[0.5], 
                   AbsoluteThickness[1.5], 
                   Opacity[0.66]}], {}, {}], 
                RectangleBox[{5.75, 0.}, {6.25, 1.}, "RoundingRadius" -> 0]}],
               StatusArea[#, 1]& , TagBoxNote -> "1"], 
             StyleBox["1", {}, StripOnInput -> False]], Annotation[#, 
             Style[1, {}], "Tooltip"]& ]}, {}, {}, {}}}, {}, {}}, {{}, {
         Directive[
          RGBColor[0.8172307692307692, 0.48578461538461537`, 0.2], 
          EdgeForm[
           Directive[
            Thickness[0.003], 
            GrayLevel[0]]]], {{
           Directive[
            EdgeForm[
             Directive[
              Opacity[0.308], 
              Thickness[0.003], 
              GrayLevel[0]]], 
            RGBColor[0, 0, 1]], 
           TagBox[
            TooltipBox[
             TagBox[
              DynamicBox[{
                FEPrivate`If[
                 CurrentValue["MouseOver"], 
                 EdgeForm[{
                   GrayLevel[0.5], 
                   AbsoluteThickness[1.5], 
                   Opacity[0.66]}], {}, {}], 
                
                RectangleBox[{6.75, 0.}, {7.25, 0.9333333333333333}, 
                 "RoundingRadius" -> 0]}], StatusArea[#, 
               Rational[14, 15]]& , TagBoxNote -> "14/15"], 
             StyleBox[
              FractionBox["14", "15"], {}, StripOnInput -> False]], 
            Annotation[#, 
             Style[
              Rational[14, 15], {}], "Tooltip"]& ]}, {
           Directive[
            EdgeForm[
             Directive[
              Opacity[0.308], 
              Thickness[0.003], 
              GrayLevel[0]]], 
            GrayLevel[1]], 
           TagBox[
            TooltipBox[
             TagBox[
              DynamicBox[{
                FEPrivate`If[
                 CurrentValue["MouseOver"], 
                 EdgeForm[{
                   GrayLevel[0.5], 
                   AbsoluteThickness[1.5], 
                   Opacity[0.66]}], {}, {}], 
                
                RectangleBox[{6.75, 0.9333333333333333}, {7.25, 1.}, 
                 "RoundingRadius" -> 0]}], StatusArea[#, 
               Rational[1, 15]]& , TagBoxNote -> "1/15"], 
             StyleBox[
              FractionBox["1", "15"], {}, StripOnInput -> False]], 
            Annotation[#, 
             Style[
              Rational[1, 15], {}], "Tooltip"]& ]}, {}, {}}}, {}, {}}, {{}, {
         Directive[
          RGBColor[
          0.7673016615384616, 0.47667692307692305`, 0.2803814153846156], 
          EdgeForm[
           Directive[
            Thickness[0.003], 
            GrayLevel[0]]]], {{
           Directive[
            EdgeForm[
             Directive[
              Opacity[0.308], 
              Thickness[0.003], 
              GrayLevel[0]]], 
            RGBColor[0, 0, 1]], 
           TagBox[
            TooltipBox[
             TagBox[
              DynamicBox[{
                FEPrivate`If[
                 CurrentValue["MouseOver"], 
                 EdgeForm[{
                   GrayLevel[0.5], 
                   AbsoluteThickness[1.5], 
                   Opacity[0.66]}], {}, {}], 
                
                RectangleBox[{7.75, 0.}, {8.25, 0.9111111111111111}, 
                 "RoundingRadius" -> 0]}], StatusArea[#, 
               Rational[41, 45]]& , TagBoxNote -> "41/45"], 
             StyleBox[
              FractionBox["41", "45"], {}, StripOnInput -> False]], 
            Annotation[#, 
             Style[
              Rational[41, 45], {}], "Tooltip"]& ]}, {}, {
           Directive[
            EdgeForm[
             Directive[
              Opacity[0.308], 
              Thickness[0.003], 
              GrayLevel[0]]], 
            RGBColor[1, 1, 0]], 
           TagBox[
            TooltipBox[
             TagBox[
              DynamicBox[{
                FEPrivate`If[
                 CurrentValue["MouseOver"], 
                 EdgeForm[{
                   GrayLevel[0.5], 
                   AbsoluteThickness[1.5], 
                   Opacity[0.66]}], {}, {}], 
                
                RectangleBox[{7.75, 0.9111111111111111}, {8.25, 1.}, 
                 "RoundingRadius" -> 0]}], StatusArea[#, 
               Rational[4, 45]]& , TagBoxNote -> "4/45"], 
             StyleBox[
              FractionBox["4", "45"], {}, StripOnInput -> False]], 
            Annotation[#, 
             Style[
              Rational[4, 45], {}], "Tooltip"]& ]}, {}}}, {}, {}}, {{}, {
         Directive[
          RGBColor[
          0.7339049846153846, 0.4796307692307692, 0.4411442461538463], 
          EdgeForm[
           Directive[
            Thickness[0.003], 
            GrayLevel[0]]]], {{
           Directive[
            EdgeForm[
             Directive[
              Opacity[0.308], 
              Thickness[0.003], 
              GrayLevel[0]]], 
            RGBColor[0, 0, 1]], 
           TagBox[
            TooltipBox[
             TagBox[
              DynamicBox[{
                FEPrivate`If[
                 CurrentValue["MouseOver"], 
                 EdgeForm[{
                   GrayLevel[0.5], 
                   AbsoluteThickness[1.5], 
                   Opacity[0.66]}], {}, {}], 
                
                RectangleBox[{8.75, 0.}, {9.25, 0.8444444444444444}, 
                 "RoundingRadius" -> 0]}], StatusArea[#, 
               Rational[38, 45]]& , TagBoxNote -> "38/45"], 
             StyleBox[
              FractionBox["38", "45"], {}, StripOnInput -> False]], 
            Annotation[#, 
             Style[
              Rational[38, 45], {}], "Tooltip"]& ]}, {
           Directive[
            EdgeForm[
             Directive[
              Opacity[0.308], 
              Thickness[0.003], 
              GrayLevel[0]]], 
            GrayLevel[1]], 
           TagBox[
            TooltipBox[
             TagBox[
              DynamicBox[{
                FEPrivate`If[
                 CurrentValue["MouseOver"], 
                 EdgeForm[{
                   GrayLevel[0.5], 
                   AbsoluteThickness[1.5], 
                   Opacity[0.66]}], {}, {}], 
                
                RectangleBox[{8.75, 0.8444444444444444}, {9.25, 1.}, 
                 "RoundingRadius" -> 0]}], StatusArea[#, 
               Rational[7, 45]]& , TagBoxNote -> "7/45"], 
             StyleBox[
              FractionBox["7", "45"], {}, StripOnInput -> False]], 
            Annotation[#, 
             Style[
              Rational[7, 45], {}], "Tooltip"]& ]}, {}, {}}}, {}, {}}, {{}, {
         Directive[
          RGBColor[0.7005083076923077, 0.4825846153846154, 0.601907076923077], 
          EdgeForm[
           Directive[
            Thickness[0.003], 
            GrayLevel[0]]]], {{
           Directive[
            EdgeForm[
             Directive[
              Opacity[0.308], 
              Thickness[0.003], 
              GrayLevel[0]]], 
            RGBColor[0, 0, 1]], 
           TagBox[
            TooltipBox[
             TagBox[
              DynamicBox[{
                FEPrivate`If[
                 CurrentValue["MouseOver"], 
                 EdgeForm[{
                   GrayLevel[0.5], 
                   AbsoluteThickness[1.5], 
                   Opacity[0.66]}], {}, {}], 
                
                RectangleBox[{9.75, 0.}, {10.25, 0.8}, "RoundingRadius" -> 
                 0]}], StatusArea[#, 
               Rational[4, 5]]& , TagBoxNote -> "4/5"], 
             StyleBox[
              FractionBox["4", "5"], {}, StripOnInput -> False]], 
            Annotation[#, 
             Style[
              Rational[4, 5], {}], "Tooltip"]& ]}, {
           Directive[
            EdgeForm[
             Directive[
              Opacity[0.308], 
              Thickness[0.003], 
              GrayLevel[0]]], 
            GrayLevel[1]], 
           TagBox[
            TooltipBox[
             TagBox[
              DynamicBox[{
                FEPrivate`If[
                 CurrentValue["MouseOver"], 
                 EdgeForm[{
                   GrayLevel[0.5], 
                   AbsoluteThickness[1.5], 
                   Opacity[0.66]}], {}, {}], 
                
                RectangleBox[{9.75, 0.8}, {10.25, 1.}, "RoundingRadius" -> 
                 0]}], StatusArea[#, 
               Rational[1, 5]]& , TagBoxNote -> "1/5"], 
             StyleBox[
              FractionBox["1", "5"], {}, StripOnInput -> False]], 
            Annotation[#, 
             Style[
              Rational[1, 5], {}], "Tooltip"]& ]}, {}, {}}}, {}, {}}, {{}, {
         Directive[
          RGBColor[0.6619022769230769, 0.49021538461538466`, 0.7308216], 
          EdgeForm[
           Directive[
            Thickness[0.003], 
            GrayLevel[0]]]], {{
           Directive[
            EdgeForm[
             Directive[
              Opacity[0.308], 
              Thickness[0.003], 
              GrayLevel[0]]], 
            RGBColor[0, 0, 1]], 
           TagBox[
            TooltipBox[
             TagBox[
              DynamicBox[{
                FEPrivate`If[
                 CurrentValue["MouseOver"], 
                 EdgeForm[{
                   GrayLevel[0.5], 
                   AbsoluteThickness[1.5], 
                   Opacity[0.66]}], {}, {}], 
                
                RectangleBox[{10.75, 0.}, {11.25, 0.4444444444444444}, 
                 "RoundingRadius" -> 0]}], StatusArea[#, 
               Rational[4, 9]]& , TagBoxNote -> "4/9"], 
             StyleBox[
              FractionBox["4", "9"], {}, StripOnInput -> False]], 
            Annotation[#, 
             Style[
              Rational[4, 9], {}], "Tooltip"]& ]}, {
           Directive[
            EdgeForm[
             Directive[
              Opacity[0.308], 
              Thickness[0.003], 
              GrayLevel[0]]], 
            GrayLevel[1]], 
           TagBox[
            TooltipBox[
             TagBox[
              DynamicBox[{
                FEPrivate`If[
                 CurrentValue["MouseOver"], 
                 EdgeForm[{
                   GrayLevel[0.5], 
                   AbsoluteThickness[1.5], 
                   Opacity[0.66]}], {}, {}], 
                
                RectangleBox[{10.75, 0.4444444444444444}, {11.25, 1.}, 
                 "RoundingRadius" -> 0]}], StatusArea[#, 
               Rational[5, 9]]& , TagBoxNote -> "5/9"], 
             StyleBox[
              FractionBox["5", "9"], {}, StripOnInput -> False]], 
            Annotation[#, 
             Style[
              Rational[5, 9], {}], "Tooltip"]& ]}, {}, {}}}, {}, {}}, {{}, {
         Directive[
          RGBColor[
          0.6076681846153845, 0.5118769230769231, 0.7641912000000001], 
          EdgeForm[
           Directive[
            Thickness[0.003], 
            GrayLevel[0]]]], {{
           Directive[
            EdgeForm[
             Directive[
              Opacity[0.308], 
              Thickness[0.003], 
              GrayLevel[0]]], 
            RGBColor[0, 0, 1]], 
           TagBox[
            TooltipBox[
             TagBox[
              DynamicBox[{
                FEPrivate`If[
                 CurrentValue["MouseOver"], 
                 EdgeForm[{
                   GrayLevel[0.5], 
                   AbsoluteThickness[1.5], 
                   Opacity[0.66]}], {}, {}], 
                
                RectangleBox[{11.75, 0.}, {12.25, 0.9111111111111111}, 
                 "RoundingRadius" -> 0]}], StatusArea[#, 
               Rational[41, 45]]& , TagBoxNote -> "41/45"], 
             StyleBox[
              FractionBox["41", "45"], {}, StripOnInput -> False]], 
            Annotation[#, 
             Style[
              Rational[41, 45], {}], "Tooltip"]& ]}, {}, {
           Directive[
            EdgeForm[
             Directive[
              Opacity[0.308], 
              Thickness[0.003], 
              GrayLevel[0]]], 
            RGBColor[1, 1, 0]], 
           TagBox[
            TooltipBox[
             TagBox[
              DynamicBox[{
                FEPrivate`If[
                 CurrentValue["MouseOver"], 
                 EdgeForm[{
                   GrayLevel[0.5], 
                   AbsoluteThickness[1.5], 
                   Opacity[0.66]}], {}, {}], 
                
                RectangleBox[{11.75, 0.9111111111111111}, {12.25, 
                 0.9777777777777777}, "RoundingRadius" -> 0]}], 
              StatusArea[#, 
               Rational[1, 15]]& , TagBoxNote -> "1/15"], 
             StyleBox[
              FractionBox["1", "15"], {}, StripOnInput -> False]], 
            Annotation[#, 
             Style[
              Rational[1, 15], {}], "Tooltip"]& ]}, {
           Directive[
            EdgeForm[
             Directive[
              Opacity[0.308], 
              Thickness[0.003], 
              GrayLevel[0]]], 
            RGBColor[1, 0, 0]], 
           TagBox[
            TooltipBox[
             TagBox[
              DynamicBox[{
                FEPrivate`If[
                 CurrentValue["MouseOver"], 
                 EdgeForm[{
                   GrayLevel[0.5], 
                   AbsoluteThickness[1.5], 
                   Opacity[0.66]}], {}, {}], 
                
                RectangleBox[{11.75, 0.9777777777777777}, {12.25, 1.}, 
                 "RoundingRadius" -> 0]}], StatusArea[#, 
               Rational[1, 45]]& , TagBoxNote -> "1/45"], 
             StyleBox[
              FractionBox["1", "45"], {}, StripOnInput -> False]], 
            Annotation[#, 
             Style[
              Rational[1, 45], {}], "Tooltip"]& ]}}}, {}, {}}, {{}, {
         Directive[
          RGBColor[0.5534340923076922, 0.5335384615384615, 0.7975608], 
          EdgeForm[
           Directive[
            Thickness[0.003], 
            GrayLevel[0]]]], {{
           Directive[
            EdgeForm[
             Directive[
              Opacity[0.308], 
              Thickness[0.003], 
              GrayLevel[0]]], 
            RGBColor[0, 0, 1]], 
           TagBox[
            TooltipBox[
             TagBox[
              DynamicBox[{
                FEPrivate`If[
                 CurrentValue["MouseOver"], 
                 EdgeForm[{
                   GrayLevel[0.5], 
                   AbsoluteThickness[1.5], 
                   Opacity[0.66]}], {}, {}], 
                
                RectangleBox[{12.75, 0.}, {13.25, 0.15555555555555556`}, 
                 "RoundingRadius" -> 0]}], StatusArea[#, 
               Rational[7, 45]]& , TagBoxNote -> "7/45"], 
             StyleBox[
              FractionBox["7", "45"], {}, StripOnInput -> False]], 
            Annotation[#, 
             Style[
              Rational[7, 45], {}], "Tooltip"]& ]}, {
           Directive[
            EdgeForm[
             Directive[
              Opacity[0.308], 
              Thickness[0.003], 
              GrayLevel[0]]], 
            GrayLevel[1]], 
           TagBox[
            TooltipBox[
             TagBox[
              DynamicBox[{
                FEPrivate`If[
                 CurrentValue["MouseOver"], 
                 EdgeForm[{
                   GrayLevel[0.5], 
                   AbsoluteThickness[1.5], 
                   Opacity[0.66]}], {}, {}], 
                
                RectangleBox[{12.75, 0.15555555555555556`}, {13.25, 
                 0.9333333333333333}, "RoundingRadius" -> 0]}], 
              StatusArea[#, 
               Rational[7, 9]]& , TagBoxNote -> "7/9"], 
             StyleBox[
              FractionBox["7", "9"], {}, StripOnInput -> False]], 
            Annotation[#, 
             Style[
              Rational[7, 9], {}], "Tooltip"]& ]}, {}, {
           Directive[
            EdgeForm[
             Directive[
              Opacity[0.308], 
              Thickness[0.003], 
              GrayLevel[0]]], 
            RGBColor[1, 0, 0]], 
           TagBox[
            TooltipBox[
             TagBox[
              DynamicBox[{
                FEPrivate`If[
                 CurrentValue["MouseOver"], 
                 EdgeForm[{
                   GrayLevel[0.5], 
                   AbsoluteThickness[1.5], 
                   Opacity[0.66]}], {}, {}], 
                
                RectangleBox[{12.75, 0.9333333333333333}, {13.25, 1.}, 
                 "RoundingRadius" -> 0]}], StatusArea[#, 
               Rational[1, 15]]& , TagBoxNote -> "1/15"], 
             StyleBox[
              FractionBox["1", "15"], {}, StripOnInput -> False]], 
            Annotation[#, 
             Style[
              Rational[1, 15], {}], "Tooltip"]& ]}}}, {}, {}}, {{}, {
         Directive[
          RGBColor[0.4992, 0.5552, 0.8309304], 
          EdgeForm[
           Directive[
            Thickness[0.003], 
            GrayLevel[0]]]], {{
           Directive[
            EdgeForm[
             Directive[
              Opacity[0.308], 
              Thickness[0.003], 
              GrayLevel[0]]], 
            RGBColor[0, 0, 1]], 
           TagBox[
            TooltipBox[
             TagBox[
              DynamicBox[{
                FEPrivate`If[
                 CurrentValue["MouseOver"], 
                 EdgeForm[{
                   GrayLevel[0.5], 
                   AbsoluteThickness[1.5], 
                   Opacity[0.66]}], {}, {}], 
                
                RectangleBox[{13.75, 0.}, {14.25, 0.6222222222222222}, 
                 "RoundingRadius" -> 0]}], StatusArea[#, 
               Rational[28, 45]]& , TagBoxNote -> "28/45"], 
             StyleBox[
              FractionBox["28", "45"], {}, StripOnInput -> False]], 
            Annotation[#, 
             Style[
              Rational[28, 45], {}], "Tooltip"]& ]}, {}, {
           Directive[
            EdgeForm[
             Directive[
              Opacity[0.308], 
              Thickness[0.003], 
              GrayLevel[0]]], 
            RGBColor[1, 1, 0]], 
           TagBox[
            TooltipBox[
             TagBox[
              DynamicBox[{
                FEPrivate`If[
                 CurrentValue["MouseOver"], 
                 EdgeForm[{
                   GrayLevel[0.5], 
                   AbsoluteThickness[1.5], 
                   Opacity[0.66]}], {}, {}], 
                
                RectangleBox[{13.75, 0.6222222222222222}, {14.25, 
                 0.9111111111111111}, "RoundingRadius" -> 0]}], 
              StatusArea[#, 
               Rational[13, 45]]& , TagBoxNote -> "13/45"], 
             StyleBox[
              FractionBox["13", "45"], {}, StripOnInput -> False]], 
            Annotation[#, 
             Style[
              Rational[13, 45], {}], "Tooltip"]& ]}, {
           Directive[
            EdgeForm[
             Directive[
              Opacity[0.308], 
              Thickness[0.003], 
              GrayLevel[0]]], 
            RGBColor[1, 0, 0]], 
           TagBox[
            TooltipBox[
             TagBox[
              DynamicBox[{
                FEPrivate`If[
                 CurrentValue["MouseOver"], 
                 EdgeForm[{
                   GrayLevel[0.5], 
                   AbsoluteThickness[1.5], 
                   Opacity[0.66]}], {}, {}], 
                
                RectangleBox[{13.75, 0.9111111111111111}, {14.25, 1.}, 
                 "RoundingRadius" -> 0]}], StatusArea[#, 
               Rational[4, 45]]& , TagBoxNote -> "4/45"], 
             StyleBox[
              FractionBox["4", "45"], {}, StripOnInput -> False]], 
            Annotation[#, 
             Style[
              Rational[4, 45], {}], 
             "Tooltip"]& ]}}}, {}, {}}}, {}, {}}, {}, {}, {}}, {
    AspectRatio -> NCache[GoldenRatio^(-1), 0.6180339887498948], 
     Axes -> {False, False}, AxesLabel -> {None, None}, 
     AxesOrigin -> {0.48, 0.}, BaseStyle -> {12, FontFamily -> "Helvetica"}, 
     CoordinatesToolOptions -> {"DisplayFunction" -> ({
         Identity[
          Part[#, 1]], 
         Identity[
          Part[#, 2]]}& ), "CopiedValueFunction" -> ({
         Identity[
          Part[#, 1]], 
         Identity[
          Part[#, 2]]}& )}, Frame -> {{True, False}, {True, False}}, 
     FrameLabel -> {{
        FormBox["\"Fraction\"", TraditionalForm], None}, {
        FormBox["\"Parameters\"", TraditionalForm], None}}, FrameStyle -> {{
        Thickness[0.003], 
        RGBColor[0, 0, 0]}, {
        Thickness[0.003], 
        RGBColor[0, 0, 0]}, {
        Thickness[0.003], 
        RGBColor[0, 0, 0]}, {
        Thickness[0.003], 
        RGBColor[0, 0, 0]}}, FrameTicks -> {{Automatic, Automatic}, {{{1., 
          FormBox[
           InterpretationBox[
            StyleBox[
             
             GraphicsBox[{}, ImageSize -> {0, 0}, BaselinePosition -> 
              Baseline], "CacheGraphics" -> False], 
            Spacer[0]], TraditionalForm], {0.004, 0}}, {1., 
          FormBox[
           InterpretationBox[
            StyleBox[
             
             GraphicsBox[{}, ImageSize -> {0, 0}, BaselinePosition -> 
              Baseline], "CacheGraphics" -> False], 
            Spacer[0]], TraditionalForm], {0.004, 0}}, {1., 
          FormBox[
           InterpretationBox[
            StyleBox[
             
             GraphicsBox[{}, ImageSize -> {0, 0}, BaselinePosition -> 
              Baseline], "CacheGraphics" -> False], 
            Spacer[0]], TraditionalForm], {0.004, 0}}, {1., 
          FormBox[
           InterpretationBox[
            StyleBox[
             
             GraphicsBox[{}, ImageSize -> {0, 0}, BaselinePosition -> 
              Baseline], "CacheGraphics" -> False], 
            Spacer[0]], TraditionalForm], {0.004, 0}}, {1.5, 
          FormBox[
           InterpretationBox[
            StyleBox[
             
             GraphicsBox[{}, ImageSize -> {0, 0}, BaselinePosition -> 
              Baseline], "CacheGraphics" -> False], 
            Spacer[0]], TraditionalForm], {0.008, 0}}, {1., 
          FormBox["\"\\!\\(\\\"Dy\\\"\\)\"", TraditionalForm], {0, 0}}, {2., 
          FormBox[
           InterpretationBox[
            StyleBox[
             
             GraphicsBox[{}, ImageSize -> {0, 0}, BaselinePosition -> 
              Baseline], "CacheGraphics" -> False], 
            Spacer[0]], TraditionalForm], {0.004, 0}}, {2., 
          FormBox[
           InterpretationBox[
            StyleBox[
             
             GraphicsBox[{}, ImageSize -> {0, 0}, BaselinePosition -> 
              Baseline], "CacheGraphics" -> False], 
            Spacer[0]], TraditionalForm], {0.004, 0}}, {2., 
          FormBox[
           InterpretationBox[
            StyleBox[
             
             GraphicsBox[{}, ImageSize -> {0, 0}, BaselinePosition -> 
              Baseline], "CacheGraphics" -> False], 
            Spacer[0]], TraditionalForm], {0.004, 0}}, {2., 
          FormBox[
           InterpretationBox[
            StyleBox[
             
             GraphicsBox[{}, ImageSize -> {0, 0}, BaselinePosition -> 
              Baseline], "CacheGraphics" -> False], 
            Spacer[0]], TraditionalForm], {0.004, 0}}, {2.5, 
          FormBox[
           InterpretationBox[
            StyleBox[
             
             GraphicsBox[{}, ImageSize -> {0, 0}, BaselinePosition -> 
              Baseline], "CacheGraphics" -> False], 
            Spacer[0]], TraditionalForm], {0.008, 0}}, {2., 
          FormBox["\"\\!\\(\\\"Ky\\\"\\)\"", TraditionalForm], {0, 0}}, {3., 
          FormBox[
           InterpretationBox[
            StyleBox[
             
             GraphicsBox[{}, ImageSize -> {0, 0}, BaselinePosition -> 
              Baseline], "CacheGraphics" -> False], 
            Spacer[0]], TraditionalForm], {0.004, 0}}, {3., 
          FormBox[
           InterpretationBox[
            StyleBox[
             GraphicsBox[{}, ImageSize -> {0, 0}, BaselinePosition -> 
              Baseline], "CacheGraphics" -> False], 
            Spacer[0]], TraditionalForm], {0.004, 0}}, {3., 
          FormBox[
           InterpretationBox[
            StyleBox[
             
             GraphicsBox[{}, ImageSize -> {0, 0}, BaselinePosition -> 
              Baseline], "CacheGraphics" -> False], 
            Spacer[0]], TraditionalForm], {0.004, 0}}, {3., 
          FormBox[
           InterpretationBox[
            StyleBox[
             
             GraphicsBox[{}, ImageSize -> {0, 0}, BaselinePosition -> 
              Baseline], "CacheGraphics" -> False], 
            Spacer[0]], TraditionalForm], {0.004, 0}}, {3.5, 
          FormBox[
           InterpretationBox[
            StyleBox[
             
             GraphicsBox[{}, ImageSize -> {0, 0}, BaselinePosition -> 
              Baseline], "CacheGraphics" -> False], 
            Spacer[0]], TraditionalForm], {0.008, 0}}, {3., 
          FormBox["\"\\!\\(\\\"Kz\\\"\\)\"", TraditionalForm], {0, 0}}, {4., 
          FormBox[
           InterpretationBox[
            StyleBox[
             
             GraphicsBox[{}, ImageSize -> {0, 0}, BaselinePosition -> 
              Baseline], "CacheGraphics" -> False], 
            Spacer[0]], TraditionalForm], {0.004, 0}}, {4., 
          FormBox[
           InterpretationBox[
            StyleBox[
             
             GraphicsBox[{}, ImageSize -> {0, 0}, BaselinePosition -> 
              Baseline], "CacheGraphics" -> False], 
            Spacer[0]], TraditionalForm], {0.004, 0}}, {4., 
          FormBox[
           InterpretationBox[
            StyleBox[
             
             GraphicsBox[{}, ImageSize -> {0, 0}, BaselinePosition -> 
              Baseline], "CacheGraphics" -> False], 
            Spacer[0]], TraditionalForm], {0.004, 0}}, {4., 
          FormBox[
           InterpretationBox[
            StyleBox[
             
             GraphicsBox[{}, ImageSize -> {0, 0}, BaselinePosition -> 
              Baseline], "CacheGraphics" -> False], 
            Spacer[0]], TraditionalForm], {0.004, 0}}, {4.5, 
          FormBox[
           InterpretationBox[
            StyleBox[
             
             GraphicsBox[{}, ImageSize -> {0, 0}, BaselinePosition -> 
              Baseline], "CacheGraphics" -> False], 
            Spacer[0]], TraditionalForm], {0.008, 0}}, {4., 
          FormBox["\"\\!\\(\\\"T\\\"\\)\"", TraditionalForm], {0, 0}}, {5., 
          FormBox[
           InterpretationBox[
            StyleBox[
             
             GraphicsBox[{}, ImageSize -> {0, 0}, BaselinePosition -> 
              Baseline], "CacheGraphics" -> False], 
            Spacer[0]], TraditionalForm], {0.004, 0}}, {5., 
          FormBox[
           InterpretationBox[
            StyleBox[
             
             GraphicsBox[{}, ImageSize -> {0, 0}, BaselinePosition -> 
              Baseline], "CacheGraphics" -> False], 
            Spacer[0]], TraditionalForm], {0.004, 0}}, {5., 
          FormBox[
           InterpretationBox[
            StyleBox[
             
             GraphicsBox[{}, ImageSize -> {0, 0}, BaselinePosition -> 
              Baseline], "CacheGraphics" -> False], 
            Spacer[0]], TraditionalForm], {0.004, 0}}, {5., 
          FormBox[
           InterpretationBox[
            StyleBox[
             
             GraphicsBox[{}, ImageSize -> {0, 0}, BaselinePosition -> 
              Baseline], "CacheGraphics" -> False], 
            Spacer[0]], TraditionalForm], {0.004, 0}}, {5.5, 
          FormBox[
           InterpretationBox[
            StyleBox[
             
             GraphicsBox[{}, ImageSize -> {0, 0}, BaselinePosition -> 
              Baseline], "CacheGraphics" -> False], 
            Spacer[0]], TraditionalForm], {0.008, 0}}, {5., 
          FormBox["\"\\!\\(\\\"\\\\[Mu]1\\\"\\)\"", TraditionalForm], {0, 
          0}}, {6., 
          FormBox[
           InterpretationBox[
            StyleBox[
             
             GraphicsBox[{}, ImageSize -> {0, 0}, BaselinePosition -> 
              Baseline], "CacheGraphics" -> False], 
            Spacer[0]], TraditionalForm], {0.004, 0}}, {6., 
          FormBox[
           InterpretationBox[
            StyleBox[
             
             GraphicsBox[{}, ImageSize -> {0, 0}, BaselinePosition -> 
              Baseline], "CacheGraphics" -> False], 
            Spacer[0]], TraditionalForm], {0.004, 0}}, {6., 
          FormBox[
           InterpretationBox[
            StyleBox[
             
             GraphicsBox[{}, ImageSize -> {0, 0}, BaselinePosition -> 
              Baseline], "CacheGraphics" -> False], 
            Spacer[0]], TraditionalForm], {0.004, 0}}, {6., 
          FormBox[
           InterpretationBox[
            StyleBox[
             
             GraphicsBox[{}, ImageSize -> {0, 0}, BaselinePosition -> 
              Baseline], "CacheGraphics" -> False], 
            Spacer[0]], TraditionalForm], {0.004, 0}}, {6.5, 
          FormBox[
           InterpretationBox[
            StyleBox[
             
             GraphicsBox[{}, ImageSize -> {0, 0}, BaselinePosition -> 
              Baseline], "CacheGraphics" -> False], 
            Spacer[0]], TraditionalForm], {0.008, 0}}, {6., 
          FormBox["\"\\!\\(\\\"\\\\[Mu]2\\\"\\)\"", TraditionalForm], {0, 
          0}}, {7., 
          FormBox[
           InterpretationBox[
            StyleBox[
             
             GraphicsBox[{}, ImageSize -> {0, 0}, BaselinePosition -> 
              Baseline], "CacheGraphics" -> False], 
            Spacer[0]], TraditionalForm], {0.004, 0}}, {7., 
          FormBox[
           InterpretationBox[
            StyleBox[
             
             GraphicsBox[{}, ImageSize -> {0, 0}, BaselinePosition -> 
              Baseline], "CacheGraphics" -> False], 
            Spacer[0]], TraditionalForm], {0.004, 0}}, {7., 
          FormBox[
           InterpretationBox[
            StyleBox[
             
             GraphicsBox[{}, ImageSize -> {0, 0}, BaselinePosition -> 
              Baseline], "CacheGraphics" -> False], 
            Spacer[0]], TraditionalForm], {0.004, 0}}, {7., 
          FormBox[
           InterpretationBox[
            StyleBox[
             
             GraphicsBox[{}, ImageSize -> {0, 0}, BaselinePosition -> 
              Baseline], "CacheGraphics" -> False], 
            Spacer[0]], TraditionalForm], {0.004, 0}}, {7.5, 
          FormBox[
           InterpretationBox[
            StyleBox[
             
             GraphicsBox[{}, ImageSize -> {0, 0}, BaselinePosition -> 
              Baseline], "CacheGraphics" -> False], 
            Spacer[0]], TraditionalForm], {0.008, 0}}, {7., 
          FormBox["\"\\!\\(\\\"Iy\\\"\\)\"", TraditionalForm], {0, 0}}, {8., 
          FormBox[
           InterpretationBox[
            StyleBox[
             
             GraphicsBox[{}, ImageSize -> {0, 0}, BaselinePosition -> 
              Baseline], "CacheGraphics" -> False], 
            Spacer[0]], TraditionalForm], {0.004, 0}}, {8., 
          FormBox[
           InterpretationBox[
            StyleBox[
             
             GraphicsBox[{}, ImageSize -> {0, 0}, BaselinePosition -> 
              Baseline], "CacheGraphics" -> False], 
            Spacer[0]], TraditionalForm], {0.004, 0}}, {8., 
          FormBox[
           InterpretationBox[
            StyleBox[
             
             GraphicsBox[{}, ImageSize -> {0, 0}, BaselinePosition -> 
              Baseline], "CacheGraphics" -> False], 
            Spacer[0]], TraditionalForm], {0.004, 0}}, {8., 
          FormBox[
           InterpretationBox[
            StyleBox[
             
             GraphicsBox[{}, ImageSize -> {0, 0}, BaselinePosition -> 
              Baseline], "CacheGraphics" -> False], 
            Spacer[0]], TraditionalForm], {0.004, 0}}, {8.5, 
          FormBox[
           InterpretationBox[
            StyleBox[
             
             GraphicsBox[{}, ImageSize -> {0, 0}, BaselinePosition -> 
              Baseline], "CacheGraphics" -> False], 
            Spacer[0]], TraditionalForm], {0.008, 0}}, {8., 
          FormBox["\"\\!\\(\\\"Iz\\\"\\)\"", TraditionalForm], {0, 0}}, {9., 
          FormBox[
           InterpretationBox[
            StyleBox[
             
             GraphicsBox[{}, ImageSize -> {0, 0}, BaselinePosition -> 
              Baseline], "CacheGraphics" -> False], 
            Spacer[0]], TraditionalForm], {0.004, 0}}, {9., 
          FormBox[
           InterpretationBox[
            StyleBox[
             
             GraphicsBox[{}, ImageSize -> {0, 0}, BaselinePosition -> 
              Baseline], "CacheGraphics" -> False], 
            Spacer[0]], TraditionalForm], {0.004, 0}}, {9., 
          FormBox[
           InterpretationBox[
            StyleBox[
             
             GraphicsBox[{}, ImageSize -> {0, 0}, BaselinePosition -> 
              Baseline], "CacheGraphics" -> False], 
            Spacer[0]], TraditionalForm], {0.004, 0}}, {9., 
          FormBox[
           InterpretationBox[
            StyleBox[
             
             GraphicsBox[{}, ImageSize -> {0, 0}, BaselinePosition -> 
              Baseline], "CacheGraphics" -> False], 
            Spacer[0]], TraditionalForm], {0.004, 0}}, {9.5, 
          FormBox[
           InterpretationBox[
            StyleBox[
             
             GraphicsBox[{}, ImageSize -> {0, 0}, BaselinePosition -> 
              Baseline], "CacheGraphics" -> False], 
            Spacer[0]], TraditionalForm], {0.008, 0}}, {9., 
          FormBox["\"\\!\\(\\\"r1\\\"\\)\"", TraditionalForm], {0, 0}}, {
         10., 
          FormBox[
           InterpretationBox[
            StyleBox[
             
             GraphicsBox[{}, ImageSize -> {0, 0}, BaselinePosition -> 
              Baseline], "CacheGraphics" -> False], 
            Spacer[0]], TraditionalForm], {0.004, 0}}, {10., 
          FormBox[
           InterpretationBox[
            StyleBox[
             
             GraphicsBox[{}, ImageSize -> {0, 0}, BaselinePosition -> 
              Baseline], "CacheGraphics" -> False], 
            Spacer[0]], TraditionalForm], {0.004, 0}}, {10., 
          FormBox[
           InterpretationBox[
            StyleBox[
             
             GraphicsBox[{}, ImageSize -> {0, 0}, BaselinePosition -> 
              Baseline], "CacheGraphics" -> False], 
            Spacer[0]], TraditionalForm], {0.004, 0}}, {10., 
          FormBox[
           InterpretationBox[
            StyleBox[
             
             GraphicsBox[{}, ImageSize -> {0, 0}, BaselinePosition -> 
              Baseline], "CacheGraphics" -> False], 
            Spacer[0]], TraditionalForm], {0.004, 0}}, {10.5, 
          FormBox[
           InterpretationBox[
            StyleBox[
             
             GraphicsBox[{}, ImageSize -> {0, 0}, BaselinePosition -> 
              Baseline], "CacheGraphics" -> False], 
            Spacer[0]], TraditionalForm], {0.008, 0}}, {10., 
          FormBox["\"\\!\\(\\\"Dz\\\"\\)\"", TraditionalForm], {0, 0}}, {
         11., 
          FormBox[
           InterpretationBox[
            StyleBox[
             
             GraphicsBox[{}, ImageSize -> {0, 0}, BaselinePosition -> 
              Baseline], "CacheGraphics" -> False], 
            Spacer[0]], TraditionalForm], {0.004, 0}}, {11., 
          FormBox[
           InterpretationBox[
            StyleBox[
             
             GraphicsBox[{}, ImageSize -> {0, 0}, BaselinePosition -> 
              Baseline], "CacheGraphics" -> False], 
            Spacer[0]], TraditionalForm], {0.004, 0}}, {11., 
          FormBox[
           InterpretationBox[
            StyleBox[
             
             GraphicsBox[{}, ImageSize -> {0, 0}, BaselinePosition -> 
              Baseline], "CacheGraphics" -> False], 
            Spacer[0]], TraditionalForm], {0.004, 0}}, {11., 
          FormBox[
           InterpretationBox[
            StyleBox[
             
             GraphicsBox[{}, ImageSize -> {0, 0}, BaselinePosition -> 
              Baseline], "CacheGraphics" -> False], 
            Spacer[0]], TraditionalForm], {0.004, 0}}, {11.5, 
          FormBox[
           InterpretationBox[
            StyleBox[
             
             GraphicsBox[{}, ImageSize -> {0, 0}, BaselinePosition -> 
              Baseline], "CacheGraphics" -> False], 
            Spacer[0]], TraditionalForm], {0.008, 0}}, {11., 
          FormBox["\"\\!\\(\\\"\\\\[Gamma]1\\\"\\)\"", TraditionalForm], {0, 
          0}}, {12., 
          FormBox[
           InterpretationBox[
            StyleBox[
             
             GraphicsBox[{}, ImageSize -> {0, 0}, BaselinePosition -> 
              Baseline], "CacheGraphics" -> False], 
            Spacer[0]], TraditionalForm], {0.004, 0}}, {12., 
          FormBox[
           InterpretationBox[
            StyleBox[
             
             GraphicsBox[{}, ImageSize -> {0, 0}, BaselinePosition -> 
              Baseline], "CacheGraphics" -> False], 
            Spacer[0]], TraditionalForm], {0.004, 0}}, {12., 
          FormBox[
           InterpretationBox[
            StyleBox[
             
             GraphicsBox[{}, ImageSize -> {0, 0}, BaselinePosition -> 
              Baseline], "CacheGraphics" -> False], 
            Spacer[0]], TraditionalForm], {0.004, 0}}, {12., 
          FormBox[
           InterpretationBox[
            StyleBox[
             
             GraphicsBox[{}, ImageSize -> {0, 0}, BaselinePosition -> 
              Baseline], "CacheGraphics" -> False], 
            Spacer[0]], TraditionalForm], {0.004, 0}}, {12.5, 
          FormBox[
           InterpretationBox[
            StyleBox[
             
             GraphicsBox[{}, ImageSize -> {0, 0}, BaselinePosition -> 
              Baseline], "CacheGraphics" -> False], 
            Spacer[0]], TraditionalForm], {0.008, 0}}, {12., 
          FormBox["\"\\!\\(\\\"r2\\\"\\)\"", TraditionalForm], {0, 0}}, {
         13., 
          FormBox[
           InterpretationBox[
            StyleBox[
             
             GraphicsBox[{}, ImageSize -> {0, 0}, BaselinePosition -> 
              Baseline], "CacheGraphics" -> False], 
            Spacer[0]], TraditionalForm], {0.004, 0}}, {13., 
          FormBox[
           InterpretationBox[
            StyleBox[
             
             GraphicsBox[{}, ImageSize -> {0, 0}, BaselinePosition -> 
              Baseline], "CacheGraphics" -> False], 
            Spacer[0]], TraditionalForm], {0.004, 0}}, {13., 
          FormBox[
           InterpretationBox[
            StyleBox[
             GraphicsBox[{}, ImageSize -> {0, 0}, BaselinePosition -> 
              Baseline], "CacheGraphics" -> False], 
            Spacer[0]], TraditionalForm], {0.004, 0}}, {13., 
          FormBox[
           InterpretationBox[
            StyleBox[
             
             GraphicsBox[{}, ImageSize -> {0, 0}, BaselinePosition -> 
              Baseline], "CacheGraphics" -> False], 
            Spacer[0]], TraditionalForm], {0.004, 0}}, {13.5, 
          FormBox[
           InterpretationBox[
            StyleBox[
             
             GraphicsBox[{}, ImageSize -> {0, 0}, BaselinePosition -> 
              Baseline], "CacheGraphics" -> False], 
            Spacer[0]], TraditionalForm], {0.008, 0}}, {13., 
          FormBox["\"\\!\\(\\\"n\\\"\\)\"", TraditionalForm], {0, 0}}, {14., 
          FormBox[
           InterpretationBox[
            StyleBox[
             
             GraphicsBox[{}, ImageSize -> {0, 0}, BaselinePosition -> 
              Baseline], "CacheGraphics" -> False], 
            Spacer[0]], TraditionalForm], {0.004, 0}}, {14., 
          FormBox[
           InterpretationBox[
            StyleBox[
             
             GraphicsBox[{}, ImageSize -> {0, 0}, BaselinePosition -> 
              Baseline], "CacheGraphics" -> False], 
            Spacer[0]], TraditionalForm], {0.004, 0}}, {14., 
          FormBox[
           InterpretationBox[
            StyleBox[
             
             GraphicsBox[{}, ImageSize -> {0, 0}, BaselinePosition -> 
              Baseline], "CacheGraphics" -> False], 
            Spacer[0]], TraditionalForm], {0.004, 0}}, {14., 
          FormBox[
           InterpretationBox[
            StyleBox[
             
             GraphicsBox[{}, ImageSize -> {0, 0}, BaselinePosition -> 
              Baseline], "CacheGraphics" -> False], 
            Spacer[0]], TraditionalForm], {0.004, 0}}, {14., 
          FormBox["\"\\!\\(\\\"\\\\[Gamma]2\\\"\\)\"", TraditionalForm], {0, 
          0}}}, {{1., 
          FormBox[
           InterpretationBox[
            StyleBox[
             GraphicsBox[{}, ImageSize -> {0, 0}, BaselinePosition -> 
              Baseline], "CacheGraphics" -> False], 
            Spacer[0]], TraditionalForm], {0.004, 0}}, {1., 
          FormBox[
           InterpretationBox[
            StyleBox[
             
             GraphicsBox[{}, ImageSize -> {0, 0}, BaselinePosition -> 
              Baseline], "CacheGraphics" -> False], 
            Spacer[0]], TraditionalForm], {0.004, 0}}, {1., 
          FormBox[
           InterpretationBox[
            StyleBox[
             
             GraphicsBox[{}, ImageSize -> {0, 0}, BaselinePosition -> 
              Baseline], "CacheGraphics" -> False], 
            Spacer[0]], TraditionalForm], {0.004, 0}}, {1., 
          FormBox[
           InterpretationBox[
            StyleBox[
             
             GraphicsBox[{}, ImageSize -> {0, 0}, BaselinePosition -> 
              Baseline], "CacheGraphics" -> False], 
            Spacer[0]], TraditionalForm], {0.004, 0}}, {1.5, 
          FormBox[
           InterpretationBox[
            StyleBox[
             
             GraphicsBox[{}, ImageSize -> {0, 0}, BaselinePosition -> 
              Baseline], "CacheGraphics" -> False], 
            Spacer[0]], TraditionalForm], {0.008, 0}}, {2., 
          FormBox[
           InterpretationBox[
            StyleBox[
             
             GraphicsBox[{}, ImageSize -> {0, 0}, BaselinePosition -> 
              Baseline], "CacheGraphics" -> False], 
            Spacer[0]], TraditionalForm], {0.004, 0}}, {2., 
          FormBox[
           InterpretationBox[
            StyleBox[
             
             GraphicsBox[{}, ImageSize -> {0, 0}, BaselinePosition -> 
              Baseline], "CacheGraphics" -> False], 
            Spacer[0]], TraditionalForm], {0.004, 0}}, {2., 
          FormBox[
           InterpretationBox[
            StyleBox[
             
             GraphicsBox[{}, ImageSize -> {0, 0}, BaselinePosition -> 
              Baseline], "CacheGraphics" -> False], 
            Spacer[0]], TraditionalForm], {0.004, 0}}, {2., 
          FormBox[
           InterpretationBox[
            StyleBox[
             
             GraphicsBox[{}, ImageSize -> {0, 0}, BaselinePosition -> 
              Baseline], "CacheGraphics" -> False], 
            Spacer[0]], TraditionalForm], {0.004, 0}}, {2.5, 
          FormBox[
           InterpretationBox[
            StyleBox[
             
             GraphicsBox[{}, ImageSize -> {0, 0}, BaselinePosition -> 
              Baseline], "CacheGraphics" -> False], 
            Spacer[0]], TraditionalForm], {0.008, 0}}, {3., 
          FormBox[
           InterpretationBox[
            StyleBox[
             
             GraphicsBox[{}, ImageSize -> {0, 0}, BaselinePosition -> 
              Baseline], "CacheGraphics" -> False], 
            Spacer[0]], TraditionalForm], {0.004, 0}}, {3., 
          FormBox[
           InterpretationBox[
            StyleBox[
             
             GraphicsBox[{}, ImageSize -> {0, 0}, BaselinePosition -> 
              Baseline], "CacheGraphics" -> False], 
            Spacer[0]], TraditionalForm], {0.004, 0}}, {3., 
          FormBox[
           InterpretationBox[
            StyleBox[
             
             GraphicsBox[{}, ImageSize -> {0, 0}, BaselinePosition -> 
              Baseline], "CacheGraphics" -> False], 
            Spacer[0]], TraditionalForm], {0.004, 0}}, {3., 
          FormBox[
           InterpretationBox[
            StyleBox[
             
             GraphicsBox[{}, ImageSize -> {0, 0}, BaselinePosition -> 
              Baseline], "CacheGraphics" -> False], 
            Spacer[0]], TraditionalForm], {0.004, 0}}, {3.5, 
          FormBox[
           InterpretationBox[
            StyleBox[
             
             GraphicsBox[{}, ImageSize -> {0, 0}, BaselinePosition -> 
              Baseline], "CacheGraphics" -> False], 
            Spacer[0]], TraditionalForm], {0.008, 0}}, {4., 
          FormBox[
           InterpretationBox[
            StyleBox[
             
             GraphicsBox[{}, ImageSize -> {0, 0}, BaselinePosition -> 
              Baseline], "CacheGraphics" -> False], 
            Spacer[0]], TraditionalForm], {0.004, 0}}, {4., 
          FormBox[
           InterpretationBox[
            StyleBox[
             
             GraphicsBox[{}, ImageSize -> {0, 0}, BaselinePosition -> 
              Baseline], "CacheGraphics" -> False], 
            Spacer[0]], TraditionalForm], {0.004, 0}}, {4., 
          FormBox[
           InterpretationBox[
            StyleBox[
             
             GraphicsBox[{}, ImageSize -> {0, 0}, BaselinePosition -> 
              Baseline], "CacheGraphics" -> False], 
            Spacer[0]], TraditionalForm], {0.004, 0}}, {4., 
          FormBox[
           InterpretationBox[
            StyleBox[
             
             GraphicsBox[{}, ImageSize -> {0, 0}, BaselinePosition -> 
              Baseline], "CacheGraphics" -> False], 
            Spacer[0]], TraditionalForm], {0.004, 0}}, {4.5, 
          FormBox[
           InterpretationBox[
            StyleBox[
             
             GraphicsBox[{}, ImageSize -> {0, 0}, BaselinePosition -> 
              Baseline], "CacheGraphics" -> False], 
            Spacer[0]], TraditionalForm], {0.008, 0}}, {5., 
          FormBox[
           InterpretationBox[
            StyleBox[
             
             GraphicsBox[{}, ImageSize -> {0, 0}, BaselinePosition -> 
              Baseline], "CacheGraphics" -> False], 
            Spacer[0]], TraditionalForm], {0.004, 0}}, {5., 
          FormBox[
           InterpretationBox[
            StyleBox[
             
             GraphicsBox[{}, ImageSize -> {0, 0}, BaselinePosition -> 
              Baseline], "CacheGraphics" -> False], 
            Spacer[0]], TraditionalForm], {0.004, 0}}, {5., 
          FormBox[
           InterpretationBox[
            StyleBox[
             
             GraphicsBox[{}, ImageSize -> {0, 0}, BaselinePosition -> 
              Baseline], "CacheGraphics" -> False], 
            Spacer[0]], TraditionalForm], {0.004, 0}}, {5., 
          FormBox[
           InterpretationBox[
            StyleBox[
             
             GraphicsBox[{}, ImageSize -> {0, 0}, BaselinePosition -> 
              Baseline], "CacheGraphics" -> False], 
            Spacer[0]], TraditionalForm], {0.004, 0}}, {5.5, 
          FormBox[
           InterpretationBox[
            StyleBox[
             
             GraphicsBox[{}, ImageSize -> {0, 0}, BaselinePosition -> 
              Baseline], "CacheGraphics" -> False], 
            Spacer[0]], TraditionalForm], {0.008, 0}}, {6., 
          FormBox[
           InterpretationBox[
            StyleBox[
             
             GraphicsBox[{}, ImageSize -> {0, 0}, BaselinePosition -> 
              Baseline], "CacheGraphics" -> False], 
            Spacer[0]], TraditionalForm], {0.004, 0}}, {6., 
          FormBox[
           InterpretationBox[
            StyleBox[
             
             GraphicsBox[{}, ImageSize -> {0, 0}, BaselinePosition -> 
              Baseline], "CacheGraphics" -> False], 
            Spacer[0]], TraditionalForm], {0.004, 0}}, {6., 
          FormBox[
           InterpretationBox[
            StyleBox[
             
             GraphicsBox[{}, ImageSize -> {0, 0}, BaselinePosition -> 
              Baseline], "CacheGraphics" -> False], 
            Spacer[0]], TraditionalForm], {0.004, 0}}, {6., 
          FormBox[
           InterpretationBox[
            StyleBox[
             
             GraphicsBox[{}, ImageSize -> {0, 0}, BaselinePosition -> 
              Baseline], "CacheGraphics" -> False], 
            Spacer[0]], TraditionalForm], {0.004, 0}}, {6.5, 
          FormBox[
           InterpretationBox[
            StyleBox[
             
             GraphicsBox[{}, ImageSize -> {0, 0}, BaselinePosition -> 
              Baseline], "CacheGraphics" -> False], 
            Spacer[0]], TraditionalForm], {0.008, 0}}, {7., 
          FormBox[
           InterpretationBox[
            StyleBox[
             
             GraphicsBox[{}, ImageSize -> {0, 0}, BaselinePosition -> 
              Baseline], "CacheGraphics" -> False], 
            Spacer[0]], TraditionalForm], {0.004, 0}}, {7., 
          FormBox[
           InterpretationBox[
            StyleBox[
             
             GraphicsBox[{}, ImageSize -> {0, 0}, BaselinePosition -> 
              Baseline], "CacheGraphics" -> False], 
            Spacer[0]], TraditionalForm], {0.004, 0}}, {7., 
          FormBox[
           InterpretationBox[
            StyleBox[
             
             GraphicsBox[{}, ImageSize -> {0, 0}, BaselinePosition -> 
              Baseline], "CacheGraphics" -> False], 
            Spacer[0]], TraditionalForm], {0.004, 0}}, {7., 
          FormBox[
           InterpretationBox[
            StyleBox[
             
             GraphicsBox[{}, ImageSize -> {0, 0}, BaselinePosition -> 
              Baseline], "CacheGraphics" -> False], 
            Spacer[0]], TraditionalForm], {0.004, 0}}, {7.5, 
          FormBox[
           InterpretationBox[
            StyleBox[
             
             GraphicsBox[{}, ImageSize -> {0, 0}, BaselinePosition -> 
              Baseline], "CacheGraphics" -> False], 
            Spacer[0]], TraditionalForm], {0.008, 0}}, {8., 
          FormBox[
           InterpretationBox[
            StyleBox[
             
             GraphicsBox[{}, ImageSize -> {0, 0}, BaselinePosition -> 
              Baseline], "CacheGraphics" -> False], 
            Spacer[0]], TraditionalForm], {0.004, 0}}, {8., 
          FormBox[
           InterpretationBox[
            StyleBox[
             
             GraphicsBox[{}, ImageSize -> {0, 0}, BaselinePosition -> 
              Baseline], "CacheGraphics" -> False], 
            Spacer[0]], TraditionalForm], {0.004, 0}}, {8., 
          FormBox[
           InterpretationBox[
            StyleBox[
             
             GraphicsBox[{}, ImageSize -> {0, 0}, BaselinePosition -> 
              Baseline], "CacheGraphics" -> False], 
            Spacer[0]], TraditionalForm], {0.004, 0}}, {8., 
          FormBox[
           InterpretationBox[
            StyleBox[
             
             GraphicsBox[{}, ImageSize -> {0, 0}, BaselinePosition -> 
              Baseline], "CacheGraphics" -> False], 
            Spacer[0]], TraditionalForm], {0.004, 0}}, {8.5, 
          FormBox[
           InterpretationBox[
            StyleBox[
             
             GraphicsBox[{}, ImageSize -> {0, 0}, BaselinePosition -> 
              Baseline], "CacheGraphics" -> False], 
            Spacer[0]], TraditionalForm], {0.008, 0}}, {9., 
          FormBox[
           InterpretationBox[
            StyleBox[
             
             GraphicsBox[{}, ImageSize -> {0, 0}, BaselinePosition -> 
              Baseline], "CacheGraphics" -> False], 
            Spacer[0]], TraditionalForm], {0.004, 0}}, {9., 
          FormBox[
           InterpretationBox[
            StyleBox[
             
             GraphicsBox[{}, ImageSize -> {0, 0}, BaselinePosition -> 
              Baseline], "CacheGraphics" -> False], 
            Spacer[0]], TraditionalForm], {0.004, 0}}, {9., 
          FormBox[
           InterpretationBox[
            StyleBox[
             
             GraphicsBox[{}, ImageSize -> {0, 0}, BaselinePosition -> 
              Baseline], "CacheGraphics" -> False], 
            Spacer[0]], TraditionalForm], {0.004, 0}}, {9., 
          FormBox[
           InterpretationBox[
            StyleBox[
             
             GraphicsBox[{}, ImageSize -> {0, 0}, BaselinePosition -> 
              Baseline], "CacheGraphics" -> False], 
            Spacer[0]], TraditionalForm], {0.004, 0}}, {9.5, 
          FormBox[
           InterpretationBox[
            StyleBox[
             
             GraphicsBox[{}, ImageSize -> {0, 0}, BaselinePosition -> 
              Baseline], "CacheGraphics" -> False], 
            Spacer[0]], TraditionalForm], {0.008, 0}}, {10., 
          FormBox[
           InterpretationBox[
            StyleBox[
             
             GraphicsBox[{}, ImageSize -> {0, 0}, BaselinePosition -> 
              Baseline], "CacheGraphics" -> False], 
            Spacer[0]], TraditionalForm], {0.004, 0}}, {10., 
          FormBox[
           InterpretationBox[
            StyleBox[
             
             GraphicsBox[{}, ImageSize -> {0, 0}, BaselinePosition -> 
              Baseline], "CacheGraphics" -> False], 
            Spacer[0]], TraditionalForm], {0.004, 0}}, {10., 
          FormBox[
           InterpretationBox[
            StyleBox[
             
             GraphicsBox[{}, ImageSize -> {0, 0}, BaselinePosition -> 
              Baseline], "CacheGraphics" -> False], 
            Spacer[0]], TraditionalForm], {0.004, 0}}, {10., 
          FormBox[
           InterpretationBox[
            StyleBox[
             
             GraphicsBox[{}, ImageSize -> {0, 0}, BaselinePosition -> 
              Baseline], "CacheGraphics" -> False], 
            Spacer[0]], TraditionalForm], {0.004, 0}}, {10.5, 
          FormBox[
           InterpretationBox[
            StyleBox[
             
             GraphicsBox[{}, ImageSize -> {0, 0}, BaselinePosition -> 
              Baseline], "CacheGraphics" -> False], 
            Spacer[0]], TraditionalForm], {0.008, 0}}, {11., 
          FormBox[
           InterpretationBox[
            StyleBox[
             
             GraphicsBox[{}, ImageSize -> {0, 0}, BaselinePosition -> 
              Baseline], "CacheGraphics" -> False], 
            Spacer[0]], TraditionalForm], {0.004, 0}}, {11., 
          FormBox[
           InterpretationBox[
            StyleBox[
             
             GraphicsBox[{}, ImageSize -> {0, 0}, BaselinePosition -> 
              Baseline], "CacheGraphics" -> False], 
            Spacer[0]], TraditionalForm], {0.004, 0}}, {11., 
          FormBox[
           InterpretationBox[
            StyleBox[
             
             GraphicsBox[{}, ImageSize -> {0, 0}, BaselinePosition -> 
              Baseline], "CacheGraphics" -> False], 
            Spacer[0]], TraditionalForm], {0.004, 0}}, {11., 
          FormBox[
           InterpretationBox[
            StyleBox[
             
             GraphicsBox[{}, ImageSize -> {0, 0}, BaselinePosition -> 
              Baseline], "CacheGraphics" -> False], 
            Spacer[0]], TraditionalForm], {0.004, 0}}, {11.5, 
          FormBox[
           InterpretationBox[
            StyleBox[
             
             GraphicsBox[{}, ImageSize -> {0, 0}, BaselinePosition -> 
              Baseline], "CacheGraphics" -> False], 
            Spacer[0]], TraditionalForm], {0.008, 0}}, {12., 
          FormBox[
           InterpretationBox[
            StyleBox[
             
             GraphicsBox[{}, ImageSize -> {0, 0}, BaselinePosition -> 
              Baseline], "CacheGraphics" -> False], 
            Spacer[0]], TraditionalForm], {0.004, 0}}, {12., 
          FormBox[
           InterpretationBox[
            StyleBox[
             
             GraphicsBox[{}, ImageSize -> {0, 0}, BaselinePosition -> 
              Baseline], "CacheGraphics" -> False], 
            Spacer[0]], TraditionalForm], {0.004, 0}}, {12., 
          FormBox[
           InterpretationBox[
            StyleBox[
             
             GraphicsBox[{}, ImageSize -> {0, 0}, BaselinePosition -> 
              Baseline], "CacheGraphics" -> False], 
            Spacer[0]], TraditionalForm], {0.004, 0}}, {12., 
          FormBox[
           InterpretationBox[
            StyleBox[
             
             GraphicsBox[{}, ImageSize -> {0, 0}, BaselinePosition -> 
              Baseline], "CacheGraphics" -> False], 
            Spacer[0]], TraditionalForm], {0.004, 0}}, {12.5, 
          FormBox[
           InterpretationBox[
            StyleBox[
             
             GraphicsBox[{}, ImageSize -> {0, 0}, BaselinePosition -> 
              Baseline], "CacheGraphics" -> False], 
            Spacer[0]], TraditionalForm], {0.008, 0}}, {13., 
          FormBox[
           InterpretationBox[
            StyleBox[
             
             GraphicsBox[{}, ImageSize -> {0, 0}, BaselinePosition -> 
              Baseline], "CacheGraphics" -> False], 
            Spacer[0]], TraditionalForm], {0.004, 0}}, {13., 
          FormBox[
           InterpretationBox[
            StyleBox[
             
             GraphicsBox[{}, ImageSize -> {0, 0}, BaselinePosition -> 
              Baseline], "CacheGraphics" -> False], 
            Spacer[0]], TraditionalForm], {0.004, 0}}, {13., 
          FormBox[
           InterpretationBox[
            StyleBox[
             
             GraphicsBox[{}, ImageSize -> {0, 0}, BaselinePosition -> 
              Baseline], "CacheGraphics" -> False], 
            Spacer[0]], TraditionalForm], {0.004, 0}}, {13., 
          FormBox[
           InterpretationBox[
            StyleBox[
             
             GraphicsBox[{}, ImageSize -> {0, 0}, BaselinePosition -> 
              Baseline], "CacheGraphics" -> False], 
            Spacer[0]], TraditionalForm], {0.004, 0}}, {13.5, 
          FormBox[
           InterpretationBox[
            StyleBox[
             
             GraphicsBox[{}, ImageSize -> {0, 0}, BaselinePosition -> 
              Baseline], "CacheGraphics" -> False], 
            Spacer[0]], TraditionalForm], {0.008, 0}}, {14., 
          FormBox[
           InterpretationBox[
            StyleBox[
             
             GraphicsBox[{}, ImageSize -> {0, 0}, BaselinePosition -> 
              Baseline], "CacheGraphics" -> False], 
            Spacer[0]], TraditionalForm], {0.004, 0}}, {14., 
          FormBox[
           InterpretationBox[
            StyleBox[
             
             GraphicsBox[{}, ImageSize -> {0, 0}, BaselinePosition -> 
              Baseline], "CacheGraphics" -> False], 
            Spacer[0]], TraditionalForm], {0.004, 0}}, {14., 
          FormBox[
           InterpretationBox[
            StyleBox[
             
             GraphicsBox[{}, ImageSize -> {0, 0}, BaselinePosition -> 
              Baseline], "CacheGraphics" -> False], 
            Spacer[0]], TraditionalForm], {0.004, 0}}, {14., 
          FormBox[
           InterpretationBox[
            StyleBox[
             
             GraphicsBox[{}, ImageSize -> {0, 0}, BaselinePosition -> 
              Baseline], "CacheGraphics" -> False], 
            Spacer[0]], TraditionalForm], {0.004, 0}}}}}, 
     GridLines -> {None, None}, GridLinesStyle -> Directive[
       GrayLevel[0.5, 0.4]], PlotRange -> {{All, All}, {All, All}}, 
     PlotRangePadding -> {{
        Scaled[0.02], 
        Scaled[0.02]}, {None, 
        Scaled[0.05]}}, Ticks -> {None, Automatic}}],FormBox[
    FormBox[
     TemplateBox[{
      "\"Neither species exists\"", "\"Species 1 only exists\"", 
       "\"Species 2 only exists\"", "\"Both species exist\""}, "SwatchLegend",
       DisplayFunction -> (FormBox[
        StyleBox[
         StyleBox[
          PaneBox[
           TagBox[
            GridBox[{{
               TagBox[
                GridBox[{{
                   GraphicsBox[{
                    Directive[
                    PointSize[0.5], 
                    AbsoluteThickness[1.6], 
                    EdgeForm[
                    Directive[
                    GrayLevel[0], 
                    Thickness[Small], 
                    Opacity[0.308]]], 
                    RGBColor[1, 0, 0]], 
                    RectangleBox[{0, 0}, {10, 10}, "RoundingRadius" -> 0]}, 
                    AspectRatio -> Full, ImageSize -> {10, 10}, 
                    PlotRangePadding -> None, ImagePadding -> Automatic, 
                    BaselinePosition -> (Scaled[0.1] -> Baseline)], #4}, {
                   GraphicsBox[{
                    Directive[
                    PointSize[0.5], 
                    AbsoluteThickness[1.6], 
                    EdgeForm[
                    Directive[
                    GrayLevel[0], 
                    Thickness[Small], 
                    Opacity[0.308]]], 
                    RGBColor[1, 1, 0]], 
                    RectangleBox[{0, 0}, {10, 10}, "RoundingRadius" -> 0]}, 
                    AspectRatio -> Full, ImageSize -> {10, 10}, 
                    PlotRangePadding -> None, ImagePadding -> Automatic, 
                    BaselinePosition -> (Scaled[0.1] -> Baseline)], #3}, {
                   GraphicsBox[{
                    Directive[
                    PointSize[0.5], 
                    AbsoluteThickness[1.6], 
                    EdgeForm[
                    Directive[
                    GrayLevel[0], 
                    Thickness[Small], 
                    Opacity[0.308]]], 
                    GrayLevel[1]], 
                    RectangleBox[{0, 0}, {10, 10}, "RoundingRadius" -> 0]}, 
                    AspectRatio -> Full, ImageSize -> {10, 10}, 
                    PlotRangePadding -> None, ImagePadding -> Automatic, 
                    BaselinePosition -> (Scaled[0.1] -> Baseline)], #2}, {
                   GraphicsBox[{
                    Directive[
                    PointSize[0.5], 
                    AbsoluteThickness[1.6], 
                    EdgeForm[
                    Directive[
                    GrayLevel[0], 
                    Thickness[Small], 
                    Opacity[0.308]]], 
                    RGBColor[0, 0, 1]], 
                    RectangleBox[{0, 0}, {10, 10}, "RoundingRadius" -> 0]}, 
                    AspectRatio -> Full, ImageSize -> {10, 10}, 
                    PlotRangePadding -> None, ImagePadding -> Automatic, 
                    BaselinePosition -> (Scaled[0.1] -> Baseline)], #}}, 
                 GridBoxAlignment -> {
                  "Columns" -> {Center, Left}, "Rows" -> {{Baseline}}}, 
                 AutoDelete -> False, 
                 GridBoxDividers -> {
                  "Columns" -> {{False}}, "Rows" -> {{False}}}, 
                 GridBoxItemSize -> {"Columns" -> {{All}}, "Rows" -> {{All}}},
                  GridBoxSpacings -> {
                  "Columns" -> {{0.5}}, "Rows" -> {{0.5}}}], "Grid"]}}, 
             GridBoxAlignment -> {"Columns" -> {{Left}}, "Rows" -> {{Top}}}, 
             AutoDelete -> False, 
             GridBoxItemSize -> {
              "Columns" -> {{Automatic}}, "Rows" -> {{Automatic}}}, 
             GridBoxSpacings -> {"Columns" -> {{1}}, "Rows" -> {{0}}}], 
            "Grid"], Alignment -> Left, AppearanceElements -> None, 
           ImageMargins -> {{5, 5}, {5, 5}}, ImageSizeAction -> 
           "ResizeToFit"], LineIndent -> 0, StripOnInput -> False], {
         FontFamily -> "Arial"}, Background -> Automatic, StripOnInput -> 
         False], TraditionalForm]& ), 
      InterpretationFunction :> (RowBox[{"SwatchLegend", "[", 
         RowBox[{
           RowBox[{"{", 
             RowBox[{
               RowBox[{"{", 
                 RowBox[{
                   RowBox[{"Directive", "[", 
                    RowBox[{
                    InterpretationBox[
                    ButtonBox[
                    TooltipBox[
                    RowBox[{
                    GraphicsBox[{{
                    GrayLevel[0], 
                    RectangleBox[{0, 0}]}, {
                    GrayLevel[0], 
                    RectangleBox[{1, -1}]}, {
                    GrayLevel[1], 
                    RectangleBox[{0, -1}, {2, 1}]}}, AspectRatio -> 1, Frame -> 
                    True, FrameStyle -> GrayLevel[0.6666666666666666], 
                    FrameTicks -> None, PlotRangePadding -> None, ImageSize -> 
                    Dynamic[{Automatic, 
                    1.35 (CurrentValue["FontCapHeight"]/AbsoluteCurrentValue[
                    Magnification])}]], "\[InvisibleSpace]"}], 
                    "GrayLevel[1]"], Appearance -> None, BaseStyle -> {}, 
                    BaselinePosition -> Baseline, DefaultBaseStyle -> {}, 
                    ButtonFunction :> With[{Typeset`box$ = EvaluationBox[]}, 
                    If[
                    Not[
                    AbsoluteCurrentValue["Deployed"]], 
                    SelectionMove[Typeset`box$, All, Expression]; 
                    FrontEnd`Private`$ColorSelectorInitialAlpha = 1; 
                    FrontEnd`Private`$ColorSelectorInitialColor = 
                    GrayLevel[1]; 
                    FrontEnd`Private`$ColorSelectorUseMakeBoxes = True; 
                    MathLink`CallFrontEnd[
                    FrontEnd`AttachCell[Typeset`box$, 
                    FrontEndResource["GrayLevelColorValueSelector"], {
                    0, {Left, Bottom}}, {Left, Top}, 
                    "ClosingActions" -> {
                    "SelectionDeparture", "ParentChanged", 
                    "EvaluatorQuit"}]]]], BaseStyle -> Inherited, Evaluator -> 
                    Automatic, Method -> "Preemptive"], 
                    GrayLevel[1], Editable -> False, Selectable -> False], 
                    ",", 
                    RowBox[{"EdgeForm", "[", 
                    RowBox[{"Directive", "[", 
                    RowBox[{
                    RowBox[{"Opacity", "[", "0.308`", "]"}], ",", 
                    RowBox[{"Thickness", "[", "0.003`", "]"}], ",", 
                    InterpretationBox[
                    ButtonBox[
                    TooltipBox[
                    RowBox[{
                    GraphicsBox[{{
                    GrayLevel[0], 
                    RectangleBox[{0, 0}]}, {
                    GrayLevel[0], 
                    RectangleBox[{1, -1}]}, {
                    GrayLevel[0], 
                    RectangleBox[{0, -1}, {2, 1}]}}, AspectRatio -> 1, Frame -> 
                    True, FrameStyle -> GrayLevel[0.], FrameTicks -> None, 
                    PlotRangePadding -> None, ImageSize -> 
                    Dynamic[{Automatic, 
                    1.35 (CurrentValue["FontCapHeight"]/AbsoluteCurrentValue[
                    Magnification])}]], "\[InvisibleSpace]"}], 
                    "GrayLevel[0]"], Appearance -> None, BaseStyle -> {}, 
                    BaselinePosition -> Baseline, DefaultBaseStyle -> {}, 
                    ButtonFunction :> With[{Typeset`box$ = EvaluationBox[]}, 
                    If[
                    Not[
                    AbsoluteCurrentValue["Deployed"]], 
                    SelectionMove[Typeset`box$, All, Expression]; 
                    FrontEnd`Private`$ColorSelectorInitialAlpha = 1; 
                    FrontEnd`Private`$ColorSelectorInitialColor = 
                    GrayLevel[0]; FrontEnd`Private`$ColorSelectorUseMakeBoxes = 
                    True; MathLink`CallFrontEnd[
                    FrontEnd`AttachCell[Typeset`box$, 
                    FrontEndResource["GrayLevelColorValueSelector"], {
                    0, {Left, Bottom}}, {Left, Top}, 
                    "ClosingActions" -> {
                    "SelectionDeparture", "ParentChanged", 
                    "EvaluatorQuit"}]]]], BaseStyle -> Inherited, Evaluator -> 
                    Automatic, Method -> "Preemptive"], 
                    GrayLevel[0], Editable -> False, Selectable -> False]}], 
                    "]"}], "]"}]}], "]"}], ",", 
                   RowBox[{"Directive", "[", 
                    RowBox[{
                    InterpretationBox[
                    ButtonBox[
                    TooltipBox[
                    RowBox[{
                    GraphicsBox[{{
                    GrayLevel[0], 
                    RectangleBox[{0, 0}]}, {
                    GrayLevel[0], 
                    RectangleBox[{1, -1}]}, {
                    GrayLevel[1], 
                    RectangleBox[{0, -1}, {2, 1}]}}, AspectRatio -> 1, Frame -> 
                    True, FrameStyle -> GrayLevel[0.6666666666666666], 
                    FrameTicks -> None, PlotRangePadding -> None, ImageSize -> 
                    Dynamic[{Automatic, 
                    1.35 (CurrentValue["FontCapHeight"]/AbsoluteCurrentValue[
                    Magnification])}]], "\[InvisibleSpace]"}], 
                    "GrayLevel[1]"], Appearance -> None, BaseStyle -> {}, 
                    BaselinePosition -> Baseline, DefaultBaseStyle -> {}, 
                    ButtonFunction :> With[{Typeset`box$ = EvaluationBox[]}, 
                    If[
                    Not[
                    AbsoluteCurrentValue["Deployed"]], 
                    SelectionMove[Typeset`box$, All, Expression]; 
                    FrontEnd`Private`$ColorSelectorInitialAlpha = 1; 
                    FrontEnd`Private`$ColorSelectorInitialColor = 
                    GrayLevel[1]; 
                    FrontEnd`Private`$ColorSelectorUseMakeBoxes = True; 
                    MathLink`CallFrontEnd[
                    FrontEnd`AttachCell[Typeset`box$, 
                    FrontEndResource["GrayLevelColorValueSelector"], {
                    0, {Left, Bottom}}, {Left, Top}, 
                    "ClosingActions" -> {
                    "SelectionDeparture", "ParentChanged", 
                    "EvaluatorQuit"}]]]], BaseStyle -> Inherited, Evaluator -> 
                    Automatic, Method -> "Preemptive"], 
                    GrayLevel[1], Editable -> False, Selectable -> False], 
                    ",", 
                    RowBox[{"EdgeForm", "[", 
                    RowBox[{"Directive", "[", 
                    RowBox[{
                    RowBox[{"Opacity", "[", "0.308`", "]"}], ",", 
                    RowBox[{"Thickness", "[", "0.003`", "]"}], ",", 
                    InterpretationBox[
                    ButtonBox[
                    TooltipBox[
                    RowBox[{
                    GraphicsBox[{{
                    GrayLevel[0], 
                    RectangleBox[{0, 0}]}, {
                    GrayLevel[0], 
                    RectangleBox[{1, -1}]}, {
                    GrayLevel[0], 
                    RectangleBox[{0, -1}, {2, 1}]}}, AspectRatio -> 1, Frame -> 
                    True, FrameStyle -> GrayLevel[0.], FrameTicks -> None, 
                    PlotRangePadding -> None, ImageSize -> 
                    Dynamic[{Automatic, 
                    1.35 (CurrentValue["FontCapHeight"]/AbsoluteCurrentValue[
                    Magnification])}]], "\[InvisibleSpace]"}], 
                    "GrayLevel[0]"], Appearance -> None, BaseStyle -> {}, 
                    BaselinePosition -> Baseline, DefaultBaseStyle -> {}, 
                    ButtonFunction :> With[{Typeset`box$ = EvaluationBox[]}, 
                    If[
                    Not[
                    AbsoluteCurrentValue["Deployed"]], 
                    SelectionMove[Typeset`box$, All, Expression]; 
                    FrontEnd`Private`$ColorSelectorInitialAlpha = 1; 
                    FrontEnd`Private`$ColorSelectorInitialColor = 
                    GrayLevel[0]; FrontEnd`Private`$ColorSelectorUseMakeBoxes = 
                    True; MathLink`CallFrontEnd[
                    FrontEnd`AttachCell[Typeset`box$, 
                    FrontEndResource["GrayLevelColorValueSelector"], {
                    0, {Left, Bottom}}, {Left, Top}, 
                    "ClosingActions" -> {
                    "SelectionDeparture", "ParentChanged", 
                    "EvaluatorQuit"}]]]], BaseStyle -> Inherited, Evaluator -> 
                    Automatic, Method -> "Preemptive"], 
                    GrayLevel[0], Editable -> False, Selectable -> False]}], 
                    "]"}], "]"}]}], "]"}], ",", 
                   RowBox[{"Directive", "[", 
                    RowBox[{
                    InterpretationBox[
                    ButtonBox[
                    TooltipBox[
                    RowBox[{
                    GraphicsBox[{{
                    GrayLevel[0], 
                    RectangleBox[{0, 0}]}, {
                    GrayLevel[0], 
                    RectangleBox[{1, -1}]}, {
                    GrayLevel[1], 
                    RectangleBox[{0, -1}, {2, 1}]}}, AspectRatio -> 1, Frame -> 
                    True, FrameStyle -> GrayLevel[0.6666666666666666], 
                    FrameTicks -> None, PlotRangePadding -> None, ImageSize -> 
                    Dynamic[{Automatic, 
                    1.35 (CurrentValue["FontCapHeight"]/AbsoluteCurrentValue[
                    Magnification])}]], "\[InvisibleSpace]"}], 
                    "GrayLevel[1]"], Appearance -> None, BaseStyle -> {}, 
                    BaselinePosition -> Baseline, DefaultBaseStyle -> {}, 
                    ButtonFunction :> With[{Typeset`box$ = EvaluationBox[]}, 
                    If[
                    Not[
                    AbsoluteCurrentValue["Deployed"]], 
                    SelectionMove[Typeset`box$, All, Expression]; 
                    FrontEnd`Private`$ColorSelectorInitialAlpha = 1; 
                    FrontEnd`Private`$ColorSelectorInitialColor = 
                    GrayLevel[1]; 
                    FrontEnd`Private`$ColorSelectorUseMakeBoxes = True; 
                    MathLink`CallFrontEnd[
                    FrontEnd`AttachCell[Typeset`box$, 
                    FrontEndResource["GrayLevelColorValueSelector"], {
                    0, {Left, Bottom}}, {Left, Top}, 
                    "ClosingActions" -> {
                    "SelectionDeparture", "ParentChanged", 
                    "EvaluatorQuit"}]]]], BaseStyle -> Inherited, Evaluator -> 
                    Automatic, Method -> "Preemptive"], 
                    GrayLevel[1], Editable -> False, Selectable -> False], 
                    ",", 
                    RowBox[{"EdgeForm", "[", 
                    RowBox[{"Directive", "[", 
                    RowBox[{
                    RowBox[{"Opacity", "[", "0.308`", "]"}], ",", 
                    RowBox[{"Thickness", "[", "0.003`", "]"}], ",", 
                    InterpretationBox[
                    ButtonBox[
                    TooltipBox[
                    RowBox[{
                    GraphicsBox[{{
                    GrayLevel[0], 
                    RectangleBox[{0, 0}]}, {
                    GrayLevel[0], 
                    RectangleBox[{1, -1}]}, {
                    GrayLevel[0], 
                    RectangleBox[{0, -1}, {2, 1}]}}, AspectRatio -> 1, Frame -> 
                    True, FrameStyle -> GrayLevel[0.], FrameTicks -> None, 
                    PlotRangePadding -> None, ImageSize -> 
                    Dynamic[{Automatic, 
                    1.35 (CurrentValue["FontCapHeight"]/AbsoluteCurrentValue[
                    Magnification])}]], "\[InvisibleSpace]"}], 
                    "GrayLevel[0]"], Appearance -> None, BaseStyle -> {}, 
                    BaselinePosition -> Baseline, DefaultBaseStyle -> {}, 
                    ButtonFunction :> With[{Typeset`box$ = EvaluationBox[]}, 
                    If[
                    Not[
                    AbsoluteCurrentValue["Deployed"]], 
                    SelectionMove[Typeset`box$, All, Expression]; 
                    FrontEnd`Private`$ColorSelectorInitialAlpha = 1; 
                    FrontEnd`Private`$ColorSelectorInitialColor = 
                    GrayLevel[0]; FrontEnd`Private`$ColorSelectorUseMakeBoxes = 
                    True; MathLink`CallFrontEnd[
                    FrontEnd`AttachCell[Typeset`box$, 
                    FrontEndResource["GrayLevelColorValueSelector"], {
                    0, {Left, Bottom}}, {Left, Top}, 
                    "ClosingActions" -> {
                    "SelectionDeparture", "ParentChanged", 
                    "EvaluatorQuit"}]]]], BaseStyle -> Inherited, Evaluator -> 
                    Automatic, Method -> "Preemptive"], 
                    GrayLevel[0], Editable -> False, Selectable -> False]}], 
                    "]"}], "]"}]}], "]"}], ",", 
                   RowBox[{"Directive", "[", 
                    RowBox[{
                    InterpretationBox[
                    ButtonBox[
                    TooltipBox[
                    RowBox[{
                    GraphicsBox[{{
                    GrayLevel[0], 
                    RectangleBox[{0, 0}]}, {
                    GrayLevel[0], 
                    RectangleBox[{1, -1}]}, {
                    GrayLevel[1], 
                    RectangleBox[{0, -1}, {2, 1}]}}, AspectRatio -> 1, Frame -> 
                    True, FrameStyle -> GrayLevel[0.6666666666666666], 
                    FrameTicks -> None, PlotRangePadding -> None, ImageSize -> 
                    Dynamic[{Automatic, 
                    1.35 (CurrentValue["FontCapHeight"]/AbsoluteCurrentValue[
                    Magnification])}]], "\[InvisibleSpace]"}], 
                    "GrayLevel[1]"], Appearance -> None, BaseStyle -> {}, 
                    BaselinePosition -> Baseline, DefaultBaseStyle -> {}, 
                    ButtonFunction :> With[{Typeset`box$ = EvaluationBox[]}, 
                    If[
                    Not[
                    AbsoluteCurrentValue["Deployed"]], 
                    SelectionMove[Typeset`box$, All, Expression]; 
                    FrontEnd`Private`$ColorSelectorInitialAlpha = 1; 
                    FrontEnd`Private`$ColorSelectorInitialColor = 
                    GrayLevel[1]; 
                    FrontEnd`Private`$ColorSelectorUseMakeBoxes = True; 
                    MathLink`CallFrontEnd[
                    FrontEnd`AttachCell[Typeset`box$, 
                    FrontEndResource["GrayLevelColorValueSelector"], {
                    0, {Left, Bottom}}, {Left, Top}, 
                    "ClosingActions" -> {
                    "SelectionDeparture", "ParentChanged", 
                    "EvaluatorQuit"}]]]], BaseStyle -> Inherited, Evaluator -> 
                    Automatic, Method -> "Preemptive"], 
                    GrayLevel[1], Editable -> False, Selectable -> False], 
                    ",", 
                    RowBox[{"EdgeForm", "[", 
                    RowBox[{"Directive", "[", 
                    RowBox[{
                    RowBox[{"Opacity", "[", "0.308`", "]"}], ",", 
                    RowBox[{"Thickness", "[", "0.003`", "]"}], ",", 
                    InterpretationBox[
                    ButtonBox[
                    TooltipBox[
                    RowBox[{
                    GraphicsBox[{{
                    GrayLevel[0], 
                    RectangleBox[{0, 0}]}, {
                    GrayLevel[0], 
                    RectangleBox[{1, -1}]}, {
                    GrayLevel[0], 
                    RectangleBox[{0, -1}, {2, 1}]}}, AspectRatio -> 1, Frame -> 
                    True, FrameStyle -> GrayLevel[0.], FrameTicks -> None, 
                    PlotRangePadding -> None, ImageSize -> 
                    Dynamic[{Automatic, 
                    1.35 (CurrentValue["FontCapHeight"]/AbsoluteCurrentValue[
                    Magnification])}]], "\[InvisibleSpace]"}], 
                    "GrayLevel[0]"], Appearance -> None, BaseStyle -> {}, 
                    BaselinePosition -> Baseline, DefaultBaseStyle -> {}, 
                    ButtonFunction :> With[{Typeset`box$ = EvaluationBox[]}, 
                    If[
                    Not[
                    AbsoluteCurrentValue["Deployed"]], 
                    SelectionMove[Typeset`box$, All, Expression]; 
                    FrontEnd`Private`$ColorSelectorInitialAlpha = 1; 
                    FrontEnd`Private`$ColorSelectorInitialColor = 
                    GrayLevel[0]; FrontEnd`Private`$ColorSelectorUseMakeBoxes = 
                    True; MathLink`CallFrontEnd[
                    FrontEnd`AttachCell[Typeset`box$, 
                    FrontEndResource["GrayLevelColorValueSelector"], {
                    0, {Left, Bottom}}, {Left, Top}, 
                    "ClosingActions" -> {
                    "SelectionDeparture", "ParentChanged", 
                    "EvaluatorQuit"}]]]], BaseStyle -> Inherited, Evaluator -> 
                    Automatic, Method -> "Preemptive"], 
                    GrayLevel[0], Editable -> False, Selectable -> False]}], 
                    "]"}], "]"}]}], "]"}], ",", 
                   RowBox[{"Directive", "[", 
                    RowBox[{
                    InterpretationBox[
                    ButtonBox[
                    TooltipBox[
                    RowBox[{
                    GraphicsBox[{{
                    GrayLevel[0], 
                    RectangleBox[{0, 0}]}, {
                    GrayLevel[0], 
                    RectangleBox[{1, -1}]}, {
                    GrayLevel[1], 
                    RectangleBox[{0, -1}, {2, 1}]}}, AspectRatio -> 1, Frame -> 
                    True, FrameStyle -> GrayLevel[0.6666666666666666], 
                    FrameTicks -> None, PlotRangePadding -> None, ImageSize -> 
                    Dynamic[{Automatic, 
                    1.35 (CurrentValue["FontCapHeight"]/AbsoluteCurrentValue[
                    Magnification])}]], "\[InvisibleSpace]"}], 
                    "GrayLevel[1]"], Appearance -> None, BaseStyle -> {}, 
                    BaselinePosition -> Baseline, DefaultBaseStyle -> {}, 
                    ButtonFunction :> With[{Typeset`box$ = EvaluationBox[]}, 
                    If[
                    Not[
                    AbsoluteCurrentValue["Deployed"]], 
                    SelectionMove[Typeset`box$, All, Expression]; 
                    FrontEnd`Private`$ColorSelectorInitialAlpha = 1; 
                    FrontEnd`Private`$ColorSelectorInitialColor = 
                    GrayLevel[1]; 
                    FrontEnd`Private`$ColorSelectorUseMakeBoxes = True; 
                    MathLink`CallFrontEnd[
                    FrontEnd`AttachCell[Typeset`box$, 
                    FrontEndResource["GrayLevelColorValueSelector"], {
                    0, {Left, Bottom}}, {Left, Top}, 
                    "ClosingActions" -> {
                    "SelectionDeparture", "ParentChanged", 
                    "EvaluatorQuit"}]]]], BaseStyle -> Inherited, Evaluator -> 
                    Automatic, Method -> "Preemptive"], 
                    GrayLevel[1], Editable -> False, Selectable -> False], 
                    ",", 
                    RowBox[{"EdgeForm", "[", 
                    RowBox[{"Directive", "[", 
                    RowBox[{
                    RowBox[{"Opacity", "[", "0.308`", "]"}], ",", 
                    RowBox[{"Thickness", "[", "0.003`", "]"}], ",", 
                    InterpretationBox[
                    ButtonBox[
                    TooltipBox[
                    RowBox[{
                    GraphicsBox[{{
                    GrayLevel[0], 
                    RectangleBox[{0, 0}]}, {
                    GrayLevel[0], 
                    RectangleBox[{1, -1}]}, {
                    GrayLevel[0], 
                    RectangleBox[{0, -1}, {2, 1}]}}, AspectRatio -> 1, Frame -> 
                    True, FrameStyle -> GrayLevel[0.], FrameTicks -> None, 
                    PlotRangePadding -> None, ImageSize -> 
                    Dynamic[{Automatic, 
                    1.35 (CurrentValue["FontCapHeight"]/AbsoluteCurrentValue[
                    Magnification])}]], "\[InvisibleSpace]"}], 
                    "GrayLevel[0]"], Appearance -> None, BaseStyle -> {}, 
                    BaselinePosition -> Baseline, DefaultBaseStyle -> {}, 
                    ButtonFunction :> With[{Typeset`box$ = EvaluationBox[]}, 
                    If[
                    Not[
                    AbsoluteCurrentValue["Deployed"]], 
                    SelectionMove[Typeset`box$, All, Expression]; 
                    FrontEnd`Private`$ColorSelectorInitialAlpha = 1; 
                    FrontEnd`Private`$ColorSelectorInitialColor = 
                    GrayLevel[0]; FrontEnd`Private`$ColorSelectorUseMakeBoxes = 
                    True; MathLink`CallFrontEnd[
                    FrontEnd`AttachCell[Typeset`box$, 
                    FrontEndResource["GrayLevelColorValueSelector"], {
                    0, {Left, Bottom}}, {Left, Top}, 
                    "ClosingActions" -> {
                    "SelectionDeparture", "ParentChanged", 
                    "EvaluatorQuit"}]]]], BaseStyle -> Inherited, Evaluator -> 
                    Automatic, Method -> "Preemptive"], 
                    GrayLevel[0], Editable -> False, Selectable -> False]}], 
                    "]"}], "]"}]}], "]"}], ",", 
                   RowBox[{"Directive", "[", 
                    RowBox[{
                    InterpretationBox[
                    ButtonBox[
                    TooltipBox[
                    RowBox[{
                    GraphicsBox[{{
                    GrayLevel[0], 
                    RectangleBox[{0, 0}]}, {
                    GrayLevel[0], 
                    RectangleBox[{1, -1}]}, {
                    GrayLevel[1], 
                    RectangleBox[{0, -1}, {2, 1}]}}, AspectRatio -> 1, Frame -> 
                    True, FrameStyle -> GrayLevel[0.6666666666666666], 
                    FrameTicks -> None, PlotRangePadding -> None, ImageSize -> 
                    Dynamic[{Automatic, 
                    1.35 (CurrentValue["FontCapHeight"]/AbsoluteCurrentValue[
                    Magnification])}]], "\[InvisibleSpace]"}], 
                    "GrayLevel[1]"], Appearance -> None, BaseStyle -> {}, 
                    BaselinePosition -> Baseline, DefaultBaseStyle -> {}, 
                    ButtonFunction :> With[{Typeset`box$ = EvaluationBox[]}, 
                    If[
                    Not[
                    AbsoluteCurrentValue["Deployed"]], 
                    SelectionMove[Typeset`box$, All, Expression]; 
                    FrontEnd`Private`$ColorSelectorInitialAlpha = 1; 
                    FrontEnd`Private`$ColorSelectorInitialColor = 
                    GrayLevel[1]; 
                    FrontEnd`Private`$ColorSelectorUseMakeBoxes = True; 
                    MathLink`CallFrontEnd[
                    FrontEnd`AttachCell[Typeset`box$, 
                    FrontEndResource["GrayLevelColorValueSelector"], {
                    0, {Left, Bottom}}, {Left, Top}, 
                    "ClosingActions" -> {
                    "SelectionDeparture", "ParentChanged", 
                    "EvaluatorQuit"}]]]], BaseStyle -> Inherited, Evaluator -> 
                    Automatic, Method -> "Preemptive"], 
                    GrayLevel[1], Editable -> False, Selectable -> False], 
                    ",", 
                    RowBox[{"EdgeForm", "[", 
                    RowBox[{"Directive", "[", 
                    RowBox[{
                    RowBox[{"Opacity", "[", "0.308`", "]"}], ",", 
                    RowBox[{"Thickness", "[", "0.003`", "]"}], ",", 
                    InterpretationBox[
                    ButtonBox[
                    TooltipBox[
                    RowBox[{
                    GraphicsBox[{{
                    GrayLevel[0], 
                    RectangleBox[{0, 0}]}, {
                    GrayLevel[0], 
                    RectangleBox[{1, -1}]}, {
                    GrayLevel[0], 
                    RectangleBox[{0, -1}, {2, 1}]}}, AspectRatio -> 1, Frame -> 
                    True, FrameStyle -> GrayLevel[0.], FrameTicks -> None, 
                    PlotRangePadding -> None, ImageSize -> 
                    Dynamic[{Automatic, 
                    1.35 (CurrentValue["FontCapHeight"]/AbsoluteCurrentValue[
                    Magnification])}]], "\[InvisibleSpace]"}], 
                    "GrayLevel[0]"], Appearance -> None, BaseStyle -> {}, 
                    BaselinePosition -> Baseline, DefaultBaseStyle -> {}, 
                    ButtonFunction :> With[{Typeset`box$ = EvaluationBox[]}, 
                    If[
                    Not[
                    AbsoluteCurrentValue["Deployed"]], 
                    SelectionMove[Typeset`box$, All, Expression]; 
                    FrontEnd`Private`$ColorSelectorInitialAlpha = 1; 
                    FrontEnd`Private`$ColorSelectorInitialColor = 
                    GrayLevel[0]; FrontEnd`Private`$ColorSelectorUseMakeBoxes = 
                    True; MathLink`CallFrontEnd[
                    FrontEnd`AttachCell[Typeset`box$, 
                    FrontEndResource["GrayLevelColorValueSelector"], {
                    0, {Left, Bottom}}, {Left, Top}, 
                    "ClosingActions" -> {
                    "SelectionDeparture", "ParentChanged", 
                    "EvaluatorQuit"}]]]], BaseStyle -> Inherited, Evaluator -> 
                    Automatic, Method -> "Preemptive"], 
                    GrayLevel[0], Editable -> False, Selectable -> False]}], 
                    "]"}], "]"}]}], "]"}], ",", 
                   RowBox[{"Directive", "[", 
                    RowBox[{
                    InterpretationBox[
                    ButtonBox[
                    TooltipBox[
                    RowBox[{
                    GraphicsBox[{{
                    GrayLevel[0], 
                    RectangleBox[{0, 0}]}, {
                    GrayLevel[0], 
                    RectangleBox[{1, -1}]}, {
                    GrayLevel[1], 
                    RectangleBox[{0, -1}, {2, 1}]}}, AspectRatio -> 1, Frame -> 
                    True, FrameStyle -> GrayLevel[0.6666666666666666], 
                    FrameTicks -> None, PlotRangePadding -> None, ImageSize -> 
                    Dynamic[{Automatic, 
                    1.35 (CurrentValue["FontCapHeight"]/AbsoluteCurrentValue[
                    Magnification])}]], "\[InvisibleSpace]"}], 
                    "GrayLevel[1]"], Appearance -> None, BaseStyle -> {}, 
                    BaselinePosition -> Baseline, DefaultBaseStyle -> {}, 
                    ButtonFunction :> With[{Typeset`box$ = EvaluationBox[]}, 
                    If[
                    Not[
                    AbsoluteCurrentValue["Deployed"]], 
                    SelectionMove[Typeset`box$, All, Expression]; 
                    FrontEnd`Private`$ColorSelectorInitialAlpha = 1; 
                    FrontEnd`Private`$ColorSelectorInitialColor = 
                    GrayLevel[1]; 
                    FrontEnd`Private`$ColorSelectorUseMakeBoxes = True; 
                    MathLink`CallFrontEnd[
                    FrontEnd`AttachCell[Typeset`box$, 
                    FrontEndResource["GrayLevelColorValueSelector"], {
                    0, {Left, Bottom}}, {Left, Top}, 
                    "ClosingActions" -> {
                    "SelectionDeparture", "ParentChanged", 
                    "EvaluatorQuit"}]]]], BaseStyle -> Inherited, Evaluator -> 
                    Automatic, Method -> "Preemptive"], 
                    GrayLevel[1], Editable -> False, Selectable -> False], 
                    ",", 
                    RowBox[{"EdgeForm", "[", 
                    RowBox[{"Directive", "[", 
                    RowBox[{
                    RowBox[{"Opacity", "[", "0.308`", "]"}], ",", 
                    RowBox[{"Thickness", "[", "0.003`", "]"}], ",", 
                    InterpretationBox[
                    ButtonBox[
                    TooltipBox[
                    RowBox[{
                    GraphicsBox[{{
                    GrayLevel[0], 
                    RectangleBox[{0, 0}]}, {
                    GrayLevel[0], 
                    RectangleBox[{1, -1}]}, {
                    GrayLevel[0], 
                    RectangleBox[{0, -1}, {2, 1}]}}, AspectRatio -> 1, Frame -> 
                    True, FrameStyle -> GrayLevel[0.], FrameTicks -> None, 
                    PlotRangePadding -> None, ImageSize -> 
                    Dynamic[{Automatic, 
                    1.35 (CurrentValue["FontCapHeight"]/AbsoluteCurrentValue[
                    Magnification])}]], "\[InvisibleSpace]"}], 
                    "GrayLevel[0]"], Appearance -> None, BaseStyle -> {}, 
                    BaselinePosition -> Baseline, DefaultBaseStyle -> {}, 
                    ButtonFunction :> With[{Typeset`box$ = EvaluationBox[]}, 
                    If[
                    Not[
                    AbsoluteCurrentValue["Deployed"]], 
                    SelectionMove[Typeset`box$, All, Expression]; 
                    FrontEnd`Private`$ColorSelectorInitialAlpha = 1; 
                    FrontEnd`Private`$ColorSelectorInitialColor = 
                    GrayLevel[0]; FrontEnd`Private`$ColorSelectorUseMakeBoxes = 
                    True; MathLink`CallFrontEnd[
                    FrontEnd`AttachCell[Typeset`box$, 
                    FrontEndResource["GrayLevelColorValueSelector"], {
                    0, {Left, Bottom}}, {Left, Top}, 
                    "ClosingActions" -> {
                    "SelectionDeparture", "ParentChanged", 
                    "EvaluatorQuit"}]]]], BaseStyle -> Inherited, Evaluator -> 
                    Automatic, Method -> "Preemptive"], 
                    GrayLevel[0], Editable -> False, Selectable -> False]}], 
                    "]"}], "]"}]}], "]"}], ",", 
                   RowBox[{"Directive", "[", 
                    RowBox[{
                    InterpretationBox[
                    ButtonBox[
                    TooltipBox[
                    RowBox[{
                    GraphicsBox[{{
                    GrayLevel[0], 
                    RectangleBox[{0, 0}]}, {
                    GrayLevel[0], 
                    RectangleBox[{1, -1}]}, {
                    GrayLevel[1], 
                    RectangleBox[{0, -1}, {2, 1}]}}, AspectRatio -> 1, Frame -> 
                    True, FrameStyle -> GrayLevel[0.6666666666666666], 
                    FrameTicks -> None, PlotRangePadding -> None, ImageSize -> 
                    Dynamic[{Automatic, 
                    1.35 (CurrentValue["FontCapHeight"]/AbsoluteCurrentValue[
                    Magnification])}]], "\[InvisibleSpace]"}], 
                    "GrayLevel[1]"], Appearance -> None, BaseStyle -> {}, 
                    BaselinePosition -> Baseline, DefaultBaseStyle -> {}, 
                    ButtonFunction :> With[{Typeset`box$ = EvaluationBox[]}, 
                    If[
                    Not[
                    AbsoluteCurrentValue["Deployed"]], 
                    SelectionMove[Typeset`box$, All, Expression]; 
                    FrontEnd`Private`$ColorSelectorInitialAlpha = 1; 
                    FrontEnd`Private`$ColorSelectorInitialColor = 
                    GrayLevel[1]; 
                    FrontEnd`Private`$ColorSelectorUseMakeBoxes = True; 
                    MathLink`CallFrontEnd[
                    FrontEnd`AttachCell[Typeset`box$, 
                    FrontEndResource["GrayLevelColorValueSelector"], {
                    0, {Left, Bottom}}, {Left, Top}, 
                    "ClosingActions" -> {
                    "SelectionDeparture", "ParentChanged", 
                    "EvaluatorQuit"}]]]], BaseStyle -> Inherited, Evaluator -> 
                    Automatic, Method -> "Preemptive"], 
                    GrayLevel[1], Editable -> False, Selectable -> False], 
                    ",", 
                    RowBox[{"EdgeForm", "[", 
                    RowBox[{"Directive", "[", 
                    RowBox[{
                    RowBox[{"Opacity", "[", "0.308`", "]"}], ",", 
                    RowBox[{"Thickness", "[", "0.003`", "]"}], ",", 
                    InterpretationBox[
                    ButtonBox[
                    TooltipBox[
                    RowBox[{
                    GraphicsBox[{{
                    GrayLevel[0], 
                    RectangleBox[{0, 0}]}, {
                    GrayLevel[0], 
                    RectangleBox[{1, -1}]}, {
                    GrayLevel[0], 
                    RectangleBox[{0, -1}, {2, 1}]}}, AspectRatio -> 1, Frame -> 
                    True, FrameStyle -> GrayLevel[0.], FrameTicks -> None, 
                    PlotRangePadding -> None, ImageSize -> 
                    Dynamic[{Automatic, 
                    1.35 (CurrentValue["FontCapHeight"]/AbsoluteCurrentValue[
                    Magnification])}]], "\[InvisibleSpace]"}], 
                    "GrayLevel[0]"], Appearance -> None, BaseStyle -> {}, 
                    BaselinePosition -> Baseline, DefaultBaseStyle -> {}, 
                    ButtonFunction :> With[{Typeset`box$ = EvaluationBox[]}, 
                    If[
                    Not[
                    AbsoluteCurrentValue["Deployed"]], 
                    SelectionMove[Typeset`box$, All, Expression]; 
                    FrontEnd`Private`$ColorSelectorInitialAlpha = 1; 
                    FrontEnd`Private`$ColorSelectorInitialColor = 
                    GrayLevel[0]; FrontEnd`Private`$ColorSelectorUseMakeBoxes = 
                    True; MathLink`CallFrontEnd[
                    FrontEnd`AttachCell[Typeset`box$, 
                    FrontEndResource["GrayLevelColorValueSelector"], {
                    0, {Left, Bottom}}, {Left, Top}, 
                    "ClosingActions" -> {
                    "SelectionDeparture", "ParentChanged", 
                    "EvaluatorQuit"}]]]], BaseStyle -> Inherited, Evaluator -> 
                    Automatic, Method -> "Preemptive"], 
                    GrayLevel[0], Editable -> False, Selectable -> False]}], 
                    "]"}], "]"}]}], "]"}], ",", 
                   RowBox[{"Directive", "[", 
                    RowBox[{
                    InterpretationBox[
                    ButtonBox[
                    TooltipBox[
                    RowBox[{
                    GraphicsBox[{{
                    GrayLevel[0], 
                    RectangleBox[{0, 0}]}, {
                    GrayLevel[0], 
                    RectangleBox[{1, -1}]}, {
                    GrayLevel[1], 
                    RectangleBox[{0, -1}, {2, 1}]}}, AspectRatio -> 1, Frame -> 
                    True, FrameStyle -> GrayLevel[0.6666666666666666], 
                    FrameTicks -> None, PlotRangePadding -> None, ImageSize -> 
                    Dynamic[{Automatic, 
                    1.35 (CurrentValue["FontCapHeight"]/AbsoluteCurrentValue[
                    Magnification])}]], "\[InvisibleSpace]"}], 
                    "GrayLevel[1]"], Appearance -> None, BaseStyle -> {}, 
                    BaselinePosition -> Baseline, DefaultBaseStyle -> {}, 
                    ButtonFunction :> With[{Typeset`box$ = EvaluationBox[]}, 
                    If[
                    Not[
                    AbsoluteCurrentValue["Deployed"]], 
                    SelectionMove[Typeset`box$, All, Expression]; 
                    FrontEnd`Private`$ColorSelectorInitialAlpha = 1; 
                    FrontEnd`Private`$ColorSelectorInitialColor = 
                    GrayLevel[1]; 
                    FrontEnd`Private`$ColorSelectorUseMakeBoxes = True; 
                    MathLink`CallFrontEnd[
                    FrontEnd`AttachCell[Typeset`box$, 
                    FrontEndResource["GrayLevelColorValueSelector"], {
                    0, {Left, Bottom}}, {Left, Top}, 
                    "ClosingActions" -> {
                    "SelectionDeparture", "ParentChanged", 
                    "EvaluatorQuit"}]]]], BaseStyle -> Inherited, Evaluator -> 
                    Automatic, Method -> "Preemptive"], 
                    GrayLevel[1], Editable -> False, Selectable -> False], 
                    ",", 
                    RowBox[{"EdgeForm", "[", 
                    RowBox[{"Directive", "[", 
                    RowBox[{
                    RowBox[{"Opacity", "[", "0.308`", "]"}], ",", 
                    RowBox[{"Thickness", "[", "0.003`", "]"}], ",", 
                    InterpretationBox[
                    ButtonBox[
                    TooltipBox[
                    RowBox[{
                    GraphicsBox[{{
                    GrayLevel[0], 
                    RectangleBox[{0, 0}]}, {
                    GrayLevel[0], 
                    RectangleBox[{1, -1}]}, {
                    GrayLevel[0], 
                    RectangleBox[{0, -1}, {2, 1}]}}, AspectRatio -> 1, Frame -> 
                    True, FrameStyle -> GrayLevel[0.], FrameTicks -> None, 
                    PlotRangePadding -> None, ImageSize -> 
                    Dynamic[{Automatic, 
                    1.35 (CurrentValue["FontCapHeight"]/AbsoluteCurrentValue[
                    Magnification])}]], "\[InvisibleSpace]"}], 
                    "GrayLevel[0]"], Appearance -> None, BaseStyle -> {}, 
                    BaselinePosition -> Baseline, DefaultBaseStyle -> {}, 
                    ButtonFunction :> With[{Typeset`box$ = EvaluationBox[]}, 
                    If[
                    Not[
                    AbsoluteCurrentValue["Deployed"]], 
                    SelectionMove[Typeset`box$, All, Expression]; 
                    FrontEnd`Private`$ColorSelectorInitialAlpha = 1; 
                    FrontEnd`Private`$ColorSelectorInitialColor = 
                    GrayLevel[0]; FrontEnd`Private`$ColorSelectorUseMakeBoxes = 
                    True; MathLink`CallFrontEnd[
                    FrontEnd`AttachCell[Typeset`box$, 
                    FrontEndResource["GrayLevelColorValueSelector"], {
                    0, {Left, Bottom}}, {Left, Top}, 
                    "ClosingActions" -> {
                    "SelectionDeparture", "ParentChanged", 
                    "EvaluatorQuit"}]]]], BaseStyle -> Inherited, Evaluator -> 
                    Automatic, Method -> "Preemptive"], 
                    GrayLevel[0], Editable -> False, Selectable -> False]}], 
                    "]"}], "]"}]}], "]"}], ",", 
                   RowBox[{"Directive", "[", 
                    RowBox[{
                    InterpretationBox[
                    ButtonBox[
                    TooltipBox[
                    RowBox[{
                    GraphicsBox[{{
                    GrayLevel[0], 
                    RectangleBox[{0, 0}]}, {
                    GrayLevel[0], 
                    RectangleBox[{1, -1}]}, {
                    GrayLevel[1], 
                    RectangleBox[{0, -1}, {2, 1}]}}, AspectRatio -> 1, Frame -> 
                    True, FrameStyle -> GrayLevel[0.6666666666666666], 
                    FrameTicks -> None, PlotRangePadding -> None, ImageSize -> 
                    Dynamic[{Automatic, 
                    1.35 (CurrentValue["FontCapHeight"]/AbsoluteCurrentValue[
                    Magnification])}]], "\[InvisibleSpace]"}], 
                    "GrayLevel[1]"], Appearance -> None, BaseStyle -> {}, 
                    BaselinePosition -> Baseline, DefaultBaseStyle -> {}, 
                    ButtonFunction :> With[{Typeset`box$ = EvaluationBox[]}, 
                    If[
                    Not[
                    AbsoluteCurrentValue["Deployed"]], 
                    SelectionMove[Typeset`box$, All, Expression]; 
                    FrontEnd`Private`$ColorSelectorInitialAlpha = 1; 
                    FrontEnd`Private`$ColorSelectorInitialColor = 
                    GrayLevel[1]; 
                    FrontEnd`Private`$ColorSelectorUseMakeBoxes = True; 
                    MathLink`CallFrontEnd[
                    FrontEnd`AttachCell[Typeset`box$, 
                    FrontEndResource["GrayLevelColorValueSelector"], {
                    0, {Left, Bottom}}, {Left, Top}, 
                    "ClosingActions" -> {
                    "SelectionDeparture", "ParentChanged", 
                    "EvaluatorQuit"}]]]], BaseStyle -> Inherited, Evaluator -> 
                    Automatic, Method -> "Preemptive"], 
                    GrayLevel[1], Editable -> False, Selectable -> False], 
                    ",", 
                    RowBox[{"EdgeForm", "[", 
                    RowBox[{"Directive", "[", 
                    RowBox[{
                    RowBox[{"Opacity", "[", "0.308`", "]"}], ",", 
                    RowBox[{"Thickness", "[", "0.003`", "]"}], ",", 
                    InterpretationBox[
                    ButtonBox[
                    TooltipBox[
                    RowBox[{
                    GraphicsBox[{{
                    GrayLevel[0], 
                    RectangleBox[{0, 0}]}, {
                    GrayLevel[0], 
                    RectangleBox[{1, -1}]}, {
                    GrayLevel[0], 
                    RectangleBox[{0, -1}, {2, 1}]}}, AspectRatio -> 1, Frame -> 
                    True, FrameStyle -> GrayLevel[0.], FrameTicks -> None, 
                    PlotRangePadding -> None, ImageSize -> 
                    Dynamic[{Automatic, 
                    1.35 (CurrentValue["FontCapHeight"]/AbsoluteCurrentValue[
                    Magnification])}]], "\[InvisibleSpace]"}], 
                    "GrayLevel[0]"], Appearance -> None, BaseStyle -> {}, 
                    BaselinePosition -> Baseline, DefaultBaseStyle -> {}, 
                    ButtonFunction :> With[{Typeset`box$ = EvaluationBox[]}, 
                    If[
                    Not[
                    AbsoluteCurrentValue["Deployed"]], 
                    SelectionMove[Typeset`box$, All, Expression]; 
                    FrontEnd`Private`$ColorSelectorInitialAlpha = 1; 
                    FrontEnd`Private`$ColorSelectorInitialColor = 
                    GrayLevel[0]; FrontEnd`Private`$ColorSelectorUseMakeBoxes = 
                    True; MathLink`CallFrontEnd[
                    FrontEnd`AttachCell[Typeset`box$, 
                    FrontEndResource["GrayLevelColorValueSelector"], {
                    0, {Left, Bottom}}, {Left, Top}, 
                    "ClosingActions" -> {
                    "SelectionDeparture", "ParentChanged", 
                    "EvaluatorQuit"}]]]], BaseStyle -> Inherited, Evaluator -> 
                    Automatic, Method -> "Preemptive"], 
                    GrayLevel[0], Editable -> False, Selectable -> False]}], 
                    "]"}], "]"}]}], "]"}], ",", 
                   RowBox[{"Directive", "[", 
                    RowBox[{
                    InterpretationBox[
                    ButtonBox[
                    TooltipBox[
                    RowBox[{
                    GraphicsBox[{{
                    GrayLevel[0], 
                    RectangleBox[{0, 0}]}, {
                    GrayLevel[0], 
                    RectangleBox[{1, -1}]}, {
                    GrayLevel[1], 
                    RectangleBox[{0, -1}, {2, 1}]}}, AspectRatio -> 1, Frame -> 
                    True, FrameStyle -> GrayLevel[0.6666666666666666], 
                    FrameTicks -> None, PlotRangePadding -> None, ImageSize -> 
                    Dynamic[{Automatic, 
                    1.35 (CurrentValue["FontCapHeight"]/AbsoluteCurrentValue[
                    Magnification])}]], "\[InvisibleSpace]"}], 
                    "GrayLevel[1]"], Appearance -> None, BaseStyle -> {}, 
                    BaselinePosition -> Baseline, DefaultBaseStyle -> {}, 
                    ButtonFunction :> With[{Typeset`box$ = EvaluationBox[]}, 
                    If[
                    Not[
                    AbsoluteCurrentValue["Deployed"]], 
                    SelectionMove[Typeset`box$, All, Expression]; 
                    FrontEnd`Private`$ColorSelectorInitialAlpha = 1; 
                    FrontEnd`Private`$ColorSelectorInitialColor = 
                    GrayLevel[1]; 
                    FrontEnd`Private`$ColorSelectorUseMakeBoxes = True; 
                    MathLink`CallFrontEnd[
                    FrontEnd`AttachCell[Typeset`box$, 
                    FrontEndResource["GrayLevelColorValueSelector"], {
                    0, {Left, Bottom}}, {Left, Top}, 
                    "ClosingActions" -> {
                    "SelectionDeparture", "ParentChanged", 
                    "EvaluatorQuit"}]]]], BaseStyle -> Inherited, Evaluator -> 
                    Automatic, Method -> "Preemptive"], 
                    GrayLevel[1], Editable -> False, Selectable -> False], 
                    ",", 
                    RowBox[{"EdgeForm", "[", 
                    RowBox[{"Directive", "[", 
                    RowBox[{
                    RowBox[{"Opacity", "[", "0.308`", "]"}], ",", 
                    RowBox[{"Thickness", "[", "0.003`", "]"}], ",", 
                    InterpretationBox[
                    ButtonBox[
                    TooltipBox[
                    RowBox[{
                    GraphicsBox[{{
                    GrayLevel[0], 
                    RectangleBox[{0, 0}]}, {
                    GrayLevel[0], 
                    RectangleBox[{1, -1}]}, {
                    GrayLevel[0], 
                    RectangleBox[{0, -1}, {2, 1}]}}, AspectRatio -> 1, Frame -> 
                    True, FrameStyle -> GrayLevel[0.], FrameTicks -> None, 
                    PlotRangePadding -> None, ImageSize -> 
                    Dynamic[{Automatic, 
                    1.35 (CurrentValue["FontCapHeight"]/AbsoluteCurrentValue[
                    Magnification])}]], "\[InvisibleSpace]"}], 
                    "GrayLevel[0]"], Appearance -> None, BaseStyle -> {}, 
                    BaselinePosition -> Baseline, DefaultBaseStyle -> {}, 
                    ButtonFunction :> With[{Typeset`box$ = EvaluationBox[]}, 
                    If[
                    Not[
                    AbsoluteCurrentValue["Deployed"]], 
                    SelectionMove[Typeset`box$, All, Expression]; 
                    FrontEnd`Private`$ColorSelectorInitialAlpha = 1; 
                    FrontEnd`Private`$ColorSelectorInitialColor = 
                    GrayLevel[0]; FrontEnd`Private`$ColorSelectorUseMakeBoxes = 
                    True; MathLink`CallFrontEnd[
                    FrontEnd`AttachCell[Typeset`box$, 
                    FrontEndResource["GrayLevelColorValueSelector"], {
                    0, {Left, Bottom}}, {Left, Top}, 
                    "ClosingActions" -> {
                    "SelectionDeparture", "ParentChanged", 
                    "EvaluatorQuit"}]]]], BaseStyle -> Inherited, Evaluator -> 
                    Automatic, Method -> "Preemptive"], 
                    GrayLevel[0], Editable -> False, Selectable -> False]}], 
                    "]"}], "]"}]}], "]"}], ",", 
                   RowBox[{"Directive", "[", 
                    RowBox[{
                    InterpretationBox[
                    ButtonBox[
                    TooltipBox[
                    RowBox[{
                    GraphicsBox[{{
                    GrayLevel[0], 
                    RectangleBox[{0, 0}]}, {
                    GrayLevel[0], 
                    RectangleBox[{1, -1}]}, {
                    GrayLevel[1], 
                    RectangleBox[{0, -1}, {2, 1}]}}, AspectRatio -> 1, Frame -> 
                    True, FrameStyle -> GrayLevel[0.6666666666666666], 
                    FrameTicks -> None, PlotRangePadding -> None, ImageSize -> 
                    Dynamic[{Automatic, 
                    1.35 (CurrentValue["FontCapHeight"]/AbsoluteCurrentValue[
                    Magnification])}]], "\[InvisibleSpace]"}], 
                    "GrayLevel[1]"], Appearance -> None, BaseStyle -> {}, 
                    BaselinePosition -> Baseline, DefaultBaseStyle -> {}, 
                    ButtonFunction :> With[{Typeset`box$ = EvaluationBox[]}, 
                    If[
                    Not[
                    AbsoluteCurrentValue["Deployed"]], 
                    SelectionMove[Typeset`box$, All, Expression]; 
                    FrontEnd`Private`$ColorSelectorInitialAlpha = 1; 
                    FrontEnd`Private`$ColorSelectorInitialColor = 
                    GrayLevel[1]; 
                    FrontEnd`Private`$ColorSelectorUseMakeBoxes = True; 
                    MathLink`CallFrontEnd[
                    FrontEnd`AttachCell[Typeset`box$, 
                    FrontEndResource["GrayLevelColorValueSelector"], {
                    0, {Left, Bottom}}, {Left, Top}, 
                    "ClosingActions" -> {
                    "SelectionDeparture", "ParentChanged", 
                    "EvaluatorQuit"}]]]], BaseStyle -> Inherited, Evaluator -> 
                    Automatic, Method -> "Preemptive"], 
                    GrayLevel[1], Editable -> False, Selectable -> False], 
                    ",", 
                    RowBox[{"EdgeForm", "[", 
                    RowBox[{"Directive", "[", 
                    RowBox[{
                    RowBox[{"Opacity", "[", "0.308`", "]"}], ",", 
                    RowBox[{"Thickness", "[", "0.003`", "]"}], ",", 
                    InterpretationBox[
                    ButtonBox[
                    TooltipBox[
                    RowBox[{
                    GraphicsBox[{{
                    GrayLevel[0], 
                    RectangleBox[{0, 0}]}, {
                    GrayLevel[0], 
                    RectangleBox[{1, -1}]}, {
                    GrayLevel[0], 
                    RectangleBox[{0, -1}, {2, 1}]}}, AspectRatio -> 1, Frame -> 
                    True, FrameStyle -> GrayLevel[0.], FrameTicks -> None, 
                    PlotRangePadding -> None, ImageSize -> 
                    Dynamic[{Automatic, 
                    1.35 (CurrentValue["FontCapHeight"]/AbsoluteCurrentValue[
                    Magnification])}]], "\[InvisibleSpace]"}], 
                    "GrayLevel[0]"], Appearance -> None, BaseStyle -> {}, 
                    BaselinePosition -> Baseline, DefaultBaseStyle -> {}, 
                    ButtonFunction :> With[{Typeset`box$ = EvaluationBox[]}, 
                    If[
                    Not[
                    AbsoluteCurrentValue["Deployed"]], 
                    SelectionMove[Typeset`box$, All, Expression]; 
                    FrontEnd`Private`$ColorSelectorInitialAlpha = 1; 
                    FrontEnd`Private`$ColorSelectorInitialColor = 
                    GrayLevel[0]; FrontEnd`Private`$ColorSelectorUseMakeBoxes = 
                    True; MathLink`CallFrontEnd[
                    FrontEnd`AttachCell[Typeset`box$, 
                    FrontEndResource["GrayLevelColorValueSelector"], {
                    0, {Left, Bottom}}, {Left, Top}, 
                    "ClosingActions" -> {
                    "SelectionDeparture", "ParentChanged", 
                    "EvaluatorQuit"}]]]], BaseStyle -> Inherited, Evaluator -> 
                    Automatic, Method -> "Preemptive"], 
                    GrayLevel[0], Editable -> False, Selectable -> False]}], 
                    "]"}], "]"}]}], "]"}], ",", 
                   RowBox[{"Directive", "[", 
                    RowBox[{
                    InterpretationBox[
                    ButtonBox[
                    TooltipBox[
                    RowBox[{
                    GraphicsBox[{{
                    GrayLevel[0], 
                    RectangleBox[{0, 0}]}, {
                    GrayLevel[0], 
                    RectangleBox[{1, -1}]}, {
                    GrayLevel[1], 
                    RectangleBox[{0, -1}, {2, 1}]}}, AspectRatio -> 1, Frame -> 
                    True, FrameStyle -> GrayLevel[0.6666666666666666], 
                    FrameTicks -> None, PlotRangePadding -> None, ImageSize -> 
                    Dynamic[{Automatic, 
                    1.35 (CurrentValue["FontCapHeight"]/AbsoluteCurrentValue[
                    Magnification])}]], "\[InvisibleSpace]"}], 
                    "GrayLevel[1]"], Appearance -> None, BaseStyle -> {}, 
                    BaselinePosition -> Baseline, DefaultBaseStyle -> {}, 
                    ButtonFunction :> With[{Typeset`box$ = EvaluationBox[]}, 
                    If[
                    Not[
                    AbsoluteCurrentValue["Deployed"]], 
                    SelectionMove[Typeset`box$, All, Expression]; 
                    FrontEnd`Private`$ColorSelectorInitialAlpha = 1; 
                    FrontEnd`Private`$ColorSelectorInitialColor = 
                    GrayLevel[1]; 
                    FrontEnd`Private`$ColorSelectorUseMakeBoxes = True; 
                    MathLink`CallFrontEnd[
                    FrontEnd`AttachCell[Typeset`box$, 
                    FrontEndResource["GrayLevelColorValueSelector"], {
                    0, {Left, Bottom}}, {Left, Top}, 
                    "ClosingActions" -> {
                    "SelectionDeparture", "ParentChanged", 
                    "EvaluatorQuit"}]]]], BaseStyle -> Inherited, Evaluator -> 
                    Automatic, Method -> "Preemptive"], 
                    GrayLevel[1], Editable -> False, Selectable -> False], 
                    ",", 
                    RowBox[{"EdgeForm", "[", 
                    RowBox[{"Directive", "[", 
                    RowBox[{
                    RowBox[{"Opacity", "[", "0.308`", "]"}], ",", 
                    RowBox[{"Thickness", "[", "0.003`", "]"}], ",", 
                    InterpretationBox[
                    ButtonBox[
                    TooltipBox[
                    RowBox[{
                    GraphicsBox[{{
                    GrayLevel[0], 
                    RectangleBox[{0, 0}]}, {
                    GrayLevel[0], 
                    RectangleBox[{1, -1}]}, {
                    GrayLevel[0], 
                    RectangleBox[{0, -1}, {2, 1}]}}, AspectRatio -> 1, Frame -> 
                    True, FrameStyle -> GrayLevel[0.], FrameTicks -> None, 
                    PlotRangePadding -> None, ImageSize -> 
                    Dynamic[{Automatic, 
                    1.35 (CurrentValue["FontCapHeight"]/AbsoluteCurrentValue[
                    Magnification])}]], "\[InvisibleSpace]"}], 
                    "GrayLevel[0]"], Appearance -> None, BaseStyle -> {}, 
                    BaselinePosition -> Baseline, DefaultBaseStyle -> {}, 
                    ButtonFunction :> With[{Typeset`box$ = EvaluationBox[]}, 
                    If[
                    Not[
                    AbsoluteCurrentValue["Deployed"]], 
                    SelectionMove[Typeset`box$, All, Expression]; 
                    FrontEnd`Private`$ColorSelectorInitialAlpha = 1; 
                    FrontEnd`Private`$ColorSelectorInitialColor = 
                    GrayLevel[0]; FrontEnd`Private`$ColorSelectorUseMakeBoxes = 
                    True; MathLink`CallFrontEnd[
                    FrontEnd`AttachCell[Typeset`box$, 
                    FrontEndResource["GrayLevelColorValueSelector"], {
                    0, {Left, Bottom}}, {Left, Top}, 
                    "ClosingActions" -> {
                    "SelectionDeparture", "ParentChanged", 
                    "EvaluatorQuit"}]]]], BaseStyle -> Inherited, Evaluator -> 
                    Automatic, Method -> "Preemptive"], 
                    GrayLevel[0], Editable -> False, Selectable -> False]}], 
                    "]"}], "]"}]}], "]"}], ",", 
                   RowBox[{"Directive", "[", 
                    RowBox[{
                    InterpretationBox[
                    ButtonBox[
                    TooltipBox[
                    RowBox[{
                    GraphicsBox[{{
                    GrayLevel[0], 
                    RectangleBox[{0, 0}]}, {
                    GrayLevel[0], 
                    RectangleBox[{1, -1}]}, {
                    GrayLevel[1], 
                    RectangleBox[{0, -1}, {2, 1}]}}, AspectRatio -> 1, Frame -> 
                    True, FrameStyle -> GrayLevel[0.6666666666666666], 
                    FrameTicks -> None, PlotRangePadding -> None, ImageSize -> 
                    Dynamic[{Automatic, 
                    1.35 (CurrentValue["FontCapHeight"]/AbsoluteCurrentValue[
                    Magnification])}]], "\[InvisibleSpace]"}], 
                    "GrayLevel[1]"], Appearance -> None, BaseStyle -> {}, 
                    BaselinePosition -> Baseline, DefaultBaseStyle -> {}, 
                    ButtonFunction :> With[{Typeset`box$ = EvaluationBox[]}, 
                    If[
                    Not[
                    AbsoluteCurrentValue["Deployed"]], 
                    SelectionMove[Typeset`box$, All, Expression]; 
                    FrontEnd`Private`$ColorSelectorInitialAlpha = 1; 
                    FrontEnd`Private`$ColorSelectorInitialColor = 
                    GrayLevel[1]; 
                    FrontEnd`Private`$ColorSelectorUseMakeBoxes = True; 
                    MathLink`CallFrontEnd[
                    FrontEnd`AttachCell[Typeset`box$, 
                    FrontEndResource["GrayLevelColorValueSelector"], {
                    0, {Left, Bottom}}, {Left, Top}, 
                    "ClosingActions" -> {
                    "SelectionDeparture", "ParentChanged", 
                    "EvaluatorQuit"}]]]], BaseStyle -> Inherited, Evaluator -> 
                    Automatic, Method -> "Preemptive"], 
                    GrayLevel[1], Editable -> False, Selectable -> False], 
                    ",", 
                    RowBox[{"EdgeForm", "[", 
                    RowBox[{"Directive", "[", 
                    RowBox[{
                    RowBox[{"Opacity", "[", "0.308`", "]"}], ",", 
                    RowBox[{"Thickness", "[", "0.003`", "]"}], ",", 
                    InterpretationBox[
                    ButtonBox[
                    TooltipBox[
                    RowBox[{
                    GraphicsBox[{{
                    GrayLevel[0], 
                    RectangleBox[{0, 0}]}, {
                    GrayLevel[0], 
                    RectangleBox[{1, -1}]}, {
                    GrayLevel[0], 
                    RectangleBox[{0, -1}, {2, 1}]}}, AspectRatio -> 1, Frame -> 
                    True, FrameStyle -> GrayLevel[0.], FrameTicks -> None, 
                    PlotRangePadding -> None, ImageSize -> 
                    Dynamic[{Automatic, 
                    1.35 (CurrentValue["FontCapHeight"]/AbsoluteCurrentValue[
                    Magnification])}]], "\[InvisibleSpace]"}], 
                    "GrayLevel[0]"], Appearance -> None, BaseStyle -> {}, 
                    BaselinePosition -> Baseline, DefaultBaseStyle -> {}, 
                    ButtonFunction :> With[{Typeset`box$ = EvaluationBox[]}, 
                    If[
                    Not[
                    AbsoluteCurrentValue["Deployed"]], 
                    SelectionMove[Typeset`box$, All, Expression]; 
                    FrontEnd`Private`$ColorSelectorInitialAlpha = 1; 
                    FrontEnd`Private`$ColorSelectorInitialColor = 
                    GrayLevel[0]; FrontEnd`Private`$ColorSelectorUseMakeBoxes = 
                    True; MathLink`CallFrontEnd[
                    FrontEnd`AttachCell[Typeset`box$, 
                    FrontEndResource["GrayLevelColorValueSelector"], {
                    0, {Left, Bottom}}, {Left, Top}, 
                    "ClosingActions" -> {
                    "SelectionDeparture", "ParentChanged", 
                    "EvaluatorQuit"}]]]], BaseStyle -> Inherited, Evaluator -> 
                    Automatic, Method -> "Preemptive"], 
                    GrayLevel[0], Editable -> False, Selectable -> False]}], 
                    "]"}], "]"}]}], "]"}]}], "}"}], ",", 
               RowBox[{"{", 
                 RowBox[{
                   RowBox[{"Directive", "[", 
                    RowBox[{
                    RowBox[{"EdgeForm", "[", 
                    RowBox[{"Directive", "[", 
                    RowBox[{
                    RowBox[{"Thickness", "[", "Small", "]"}], ",", 
                    RowBox[{"Opacity", "[", "0.308`", "]"}]}], "]"}], "]"}], 
                    ",", 
                    InterpretationBox[
                    ButtonBox[
                    TooltipBox[
                    RowBox[{
                    GraphicsBox[{{
                    GrayLevel[0], 
                    RectangleBox[{0, 0}]}, {
                    GrayLevel[0], 
                    RectangleBox[{1, -1}]}, {
                    RGBColor[0, 0, 1], 
                    RectangleBox[{0, -1}, {2, 1}]}}, AspectRatio -> 1, Frame -> 
                    True, FrameStyle -> RGBColor[0., 0., 0.6666666666666666], 
                    FrameTicks -> None, PlotRangePadding -> None, ImageSize -> 
                    Dynamic[{Automatic, 
                    1.35 (CurrentValue["FontCapHeight"]/AbsoluteCurrentValue[
                    Magnification])}]], "\[InvisibleSpace]"}], 
                    "RGBColor[0, 0, 1]"], Appearance -> None, BaseStyle -> {},
                     BaselinePosition -> Baseline, DefaultBaseStyle -> {}, 
                    ButtonFunction :> With[{Typeset`box$ = EvaluationBox[]}, 
                    If[
                    Not[
                    AbsoluteCurrentValue["Deployed"]], 
                    SelectionMove[Typeset`box$, All, Expression]; 
                    FrontEnd`Private`$ColorSelectorInitialAlpha = 1; 
                    FrontEnd`Private`$ColorSelectorInitialColor = 
                    RGBColor[0, 0, 1]; 
                    FrontEnd`Private`$ColorSelectorUseMakeBoxes = True; 
                    MathLink`CallFrontEnd[
                    FrontEnd`AttachCell[Typeset`box$, 
                    FrontEndResource["RGBColorValueSelector"], {
                    0, {Left, Bottom}}, {Left, Top}, 
                    "ClosingActions" -> {
                    "SelectionDeparture", "ParentChanged", 
                    "EvaluatorQuit"}]]]], BaseStyle -> Inherited, Evaluator -> 
                    Automatic, Method -> "Preemptive"], 
                    RGBColor[0, 0, 1], Editable -> False, Selectable -> 
                    False]}], "]"}], ",", 
                   RowBox[{"Directive", "[", 
                    RowBox[{
                    RowBox[{"EdgeForm", "[", 
                    RowBox[{"Directive", "[", 
                    RowBox[{
                    RowBox[{"Thickness", "[", "Small", "]"}], ",", 
                    RowBox[{"Opacity", "[", "0.308`", "]"}]}], "]"}], "]"}], 
                    ",", 
                    InterpretationBox[
                    ButtonBox[
                    TooltipBox[
                    RowBox[{
                    GraphicsBox[{{
                    GrayLevel[0], 
                    RectangleBox[{0, 0}]}, {
                    GrayLevel[0], 
                    RectangleBox[{1, -1}]}, {
                    GrayLevel[1], 
                    RectangleBox[{0, -1}, {2, 1}]}}, AspectRatio -> 1, Frame -> 
                    True, FrameStyle -> GrayLevel[0.6666666666666666], 
                    FrameTicks -> None, PlotRangePadding -> None, ImageSize -> 
                    Dynamic[{Automatic, 
                    1.35 (CurrentValue["FontCapHeight"]/AbsoluteCurrentValue[
                    Magnification])}]], "\[InvisibleSpace]"}], 
                    "GrayLevel[1]"], Appearance -> None, BaseStyle -> {}, 
                    BaselinePosition -> Baseline, DefaultBaseStyle -> {}, 
                    ButtonFunction :> With[{Typeset`box$ = EvaluationBox[]}, 
                    If[
                    Not[
                    AbsoluteCurrentValue["Deployed"]], 
                    SelectionMove[Typeset`box$, All, Expression]; 
                    FrontEnd`Private`$ColorSelectorInitialAlpha = 1; 
                    FrontEnd`Private`$ColorSelectorInitialColor = 
                    GrayLevel[1]; 
                    FrontEnd`Private`$ColorSelectorUseMakeBoxes = True; 
                    MathLink`CallFrontEnd[
                    FrontEnd`AttachCell[Typeset`box$, 
                    FrontEndResource["GrayLevelColorValueSelector"], {
                    0, {Left, Bottom}}, {Left, Top}, 
                    "ClosingActions" -> {
                    "SelectionDeparture", "ParentChanged", 
                    "EvaluatorQuit"}]]]], BaseStyle -> Inherited, Evaluator -> 
                    Automatic, Method -> "Preemptive"], 
                    GrayLevel[1], Editable -> False, Selectable -> False]}], 
                    "]"}], ",", 
                   RowBox[{"Directive", "[", 
                    RowBox[{
                    RowBox[{"EdgeForm", "[", 
                    RowBox[{"Directive", "[", 
                    RowBox[{
                    RowBox[{"Thickness", "[", "Small", "]"}], ",", 
                    RowBox[{"Opacity", "[", "0.308`", "]"}]}], "]"}], "]"}], 
                    ",", 
                    InterpretationBox[
                    ButtonBox[
                    TooltipBox[
                    RowBox[{
                    GraphicsBox[{{
                    GrayLevel[0], 
                    RectangleBox[{0, 0}]}, {
                    GrayLevel[0], 
                    RectangleBox[{1, -1}]}, {
                    RGBColor[1, 1, 0], 
                    RectangleBox[{0, -1}, {2, 1}]}}, AspectRatio -> 1, Frame -> 
                    True, FrameStyle -> 
                    RGBColor[0.6666666666666666, 0.6666666666666666, 0.], 
                    FrameTicks -> None, PlotRangePadding -> None, ImageSize -> 
                    Dynamic[{Automatic, 
                    1.35 (CurrentValue["FontCapHeight"]/AbsoluteCurrentValue[
                    Magnification])}]], "\[InvisibleSpace]"}], 
                    "RGBColor[1, 1, 0]"], Appearance -> None, BaseStyle -> {},
                     BaselinePosition -> Baseline, DefaultBaseStyle -> {}, 
                    ButtonFunction :> With[{Typeset`box$ = EvaluationBox[]}, 
                    If[
                    Not[
                    AbsoluteCurrentValue["Deployed"]], 
                    SelectionMove[Typeset`box$, All, Expression]; 
                    FrontEnd`Private`$ColorSelectorInitialAlpha = 1; 
                    FrontEnd`Private`$ColorSelectorInitialColor = 
                    RGBColor[1, 1, 0]; 
                    FrontEnd`Private`$ColorSelectorUseMakeBoxes = True; 
                    MathLink`CallFrontEnd[
                    FrontEnd`AttachCell[Typeset`box$, 
                    FrontEndResource["RGBColorValueSelector"], {
                    0, {Left, Bottom}}, {Left, Top}, 
                    "ClosingActions" -> {
                    "SelectionDeparture", "ParentChanged", 
                    "EvaluatorQuit"}]]]], BaseStyle -> Inherited, Evaluator -> 
                    Automatic, Method -> "Preemptive"], 
                    RGBColor[1, 1, 0], Editable -> False, Selectable -> 
                    False]}], "]"}], ",", 
                   RowBox[{"Directive", "[", 
                    RowBox[{
                    RowBox[{"EdgeForm", "[", 
                    RowBox[{"Directive", "[", 
                    RowBox[{
                    RowBox[{"Thickness", "[", "Small", "]"}], ",", 
                    RowBox[{"Opacity", "[", "0.308`", "]"}]}], "]"}], "]"}], 
                    ",", 
                    InterpretationBox[
                    ButtonBox[
                    TooltipBox[
                    RowBox[{
                    GraphicsBox[{{
                    GrayLevel[0], 
                    RectangleBox[{0, 0}]}, {
                    GrayLevel[0], 
                    RectangleBox[{1, -1}]}, {
                    RGBColor[1, 0, 0], 
                    RectangleBox[{0, -1}, {2, 1}]}}, AspectRatio -> 1, Frame -> 
                    True, FrameStyle -> RGBColor[0.6666666666666666, 0., 0.], 
                    FrameTicks -> None, PlotRangePadding -> None, ImageSize -> 
                    Dynamic[{Automatic, 
                    1.35 (CurrentValue["FontCapHeight"]/AbsoluteCurrentValue[
                    Magnification])}]], "\[InvisibleSpace]"}], 
                    "RGBColor[1, 0, 0]"], Appearance -> None, BaseStyle -> {},
                     BaselinePosition -> Baseline, DefaultBaseStyle -> {}, 
                    ButtonFunction :> With[{Typeset`box$ = EvaluationBox[]}, 
                    If[
                    Not[
                    AbsoluteCurrentValue["Deployed"]], 
                    SelectionMove[Typeset`box$, All, Expression]; 
                    FrontEnd`Private`$ColorSelectorInitialAlpha = 1; 
                    FrontEnd`Private`$ColorSelectorInitialColor = 
                    RGBColor[1, 0, 0]; 
                    FrontEnd`Private`$ColorSelectorUseMakeBoxes = True; 
                    MathLink`CallFrontEnd[
                    FrontEnd`AttachCell[Typeset`box$, 
                    FrontEndResource["RGBColorValueSelector"], {
                    0, {Left, Bottom}}, {Left, Top}, 
                    "ClosingActions" -> {
                    "SelectionDeparture", "ParentChanged", 
                    "EvaluatorQuit"}]]]], BaseStyle -> Inherited, Evaluator -> 
                    Automatic, Method -> "Preemptive"], 
                    RGBColor[1, 0, 0], Editable -> False, Selectable -> 
                    False]}], "]"}]}], "}"}]}], "}"}], ",", 
           RowBox[{"{", 
             RowBox[{
               RowBox[{"{", "}"}], ",", 
               RowBox[{"{", 
                 RowBox[{#, ",", #2, ",", #3, ",", #4}], "}"}]}], "}"}], ",", 
           
           RowBox[{"LabelStyle", "\[Rule]", 
             RowBox[{"{", 
               RowBox[{
                 RowBox[{"Directive", "[", "]"}], ",", 
                 RowBox[{"Directive", "[", "]"}]}], "}"}]}], ",", 
           RowBox[{"LegendLayout", "\[Rule]", "\"ReversedColumn\""}], ",", 
           RowBox[{"LegendMarkers", "\[Rule]", 
             RowBox[{"{", 
               RowBox[{
                 RowBox[{"{", 
                   
                   RowBox[{
                    "None", ",", "None", ",", "None", ",", "None", ",", 
                    "None", ",", "None", ",", "None", ",", "None", ",", 
                    "None", ",", "None", ",", "None", ",", "None", ",", 
                    "None", ",", "None"}], "}"}], ",", 
                 RowBox[{"{", 
                   
                   RowBox[{
                    "Automatic", ",", "Automatic", ",", "Automatic", ",", 
                    "Automatic"}], "}"}]}], "}"}]}]}], "]"}]& ), Editable -> 
      True], TraditionalForm], TraditionalForm]},
  "Legended",
  DisplayFunction->(GridBox[{{
      TagBox[
       ItemBox[
        PaneBox[
         TagBox[#, "SkipImageSizeLevel"], Alignment -> {Center, Baseline}, 
         BaselinePosition -> Baseline], DefaultBaseStyle -> "Labeled"], 
       "SkipImageSizeLevel"], 
      ItemBox[#2, DefaultBaseStyle -> "LabeledLabel"]}}, 
    GridBoxAlignment -> {"Columns" -> {{Center}}, "Rows" -> {{Center}}}, 
    AutoDelete -> False, GridBoxItemSize -> Automatic, 
    BaselinePosition -> {1, 1}]& ),
  Editable->True,
  InterpretationFunction->(RowBox[{"Legended", "[", 
     RowBox[{#, ",", 
       RowBox[{"Placed", "[", 
         RowBox[{#2, ",", "After"}], "]"}]}], "]"}]& )]], "Output",
 CellChangeTimes->{3.772934176211133*^9, 3.772934375984426*^9, 
  3.776042447197957*^9}]
}, Open  ]]
},
WindowSize->{1528, 1118},
WindowMargins->{{Automatic, 328}, {Automatic, 0}},
Magnification:>1.5 Inherited,
FrontEndVersion->"10.0 for Mac OS X x86 (32-bit, 64-bit Kernel) (2014\:5e747\
\:67089\:65e5)",
StyleDefinitions->"Default.nb"
]
(* End of Notebook Content *)

(* Internal cache information *)
(*CellTagsOutline
CellTagsIndex->{}
*)
(*CellTagsIndex
CellTagsIndex->{}
*)
(*NotebookFileOutline
Notebook[{
Cell[558, 20, 256, 6, 70, "Text"],
Cell[817, 28, 142, 2, 70, "Text"],
Cell[962, 32, 10662, 276, 1551, "Input"],
Cell[11627, 310, 193, 3, 70, "Text"],
Cell[CellGroupData[{
Cell[11845, 317, 6458, 147, 938, "Input"],
Cell[18306, 466, 540, 11, 34, "Message"]
}, Open  ]],
Cell[18861, 480, 252, 4, 70, "Text"],
Cell[CellGroupData[{
Cell[19138, 488, 6219, 164, 494, "Input"],
Cell[25360, 654, 109, 1, 43, "Output"],
Cell[25472, 657, 109, 1, 43, "Output"],
Cell[25584, 660, 112, 1, 43, "Output"],
Cell[25699, 663, 112, 1, 43, "Output"]
}, Open  ]],
Cell[25826, 667, 391, 7, 70, "Text"],
Cell[26220, 676, 10346, 258, 1331, "Input"],
Cell[36569, 936, 491, 9, 70, "Text"],
Cell[CellGroupData[{
Cell[37085, 949, 9478, 270, 719, "Input"],
Cell[46566, 1221, 141008, 3172, 372, "Output"]
}, Open  ]]
}
]
*)

(* End of internal cache information *)
